# Supplementary material for: A NHEJ1 mutator allele influencing germline mutation rates sex-specifically in humans
Source: Sci Adv. 2026 Jul 31;12(31):eaed2571. doi: 10.1126/sciadv.aed2571 (PMC13426420; doi:10.1126/sciadv.aed2571)
Supplement: Supplementary file 2 — Tables S1 and S2 [file sciadv.aed2571_tables_s1_and_s2.zip]

Archive with 1 entries (1 files):
- sciadv.aed2571_tables_s1_and_s2.xlsx
