# Supplementary material for: A NHEJ1 mutator allele influencing germline mutation rates sex-specifically in humans
Source: Sci Adv. 2026 Jul 31;12(31):eaed2571. doi: 10.1126/sciadv.aed2571 (PMC13426420; doi:10.1126/sciadv.aed2571)
Supplement: Supplementary file 2 — Tables S1 and S2 [file sciadv.aed2571_tables_s1_and_s2.zip › sciadv.aed2571_tables_s1_and_s2.xlsx]

## Sheet: TableS1
Table S1. RegulomeDB chromatin state annotations for the lead and suggestively associated SNPs within NHEJ1.
SNP ID	Mutation	Annotation	Probability of being in a regulatory region	Evidence
2:219082280	G>A	NHEJ1, intronic	0.60906	TF binding + chromatin accessibility peak
2:219104147	G>A	NHEJ1, intronic	0.60906	TF binding + chromatin accessibility peak
2:219118308	T>C	NHEJ1, intronic	0.60906	TF binding + chromatin accessibility peak
2:219084462	C>T	NHEJ1, intronic	0.58955	TF binding or chromatin accessibility peak
2:219093740	T>C	NHEJ1, intronic	0	TF binding or chromatin accessibility peak
2:219132701	A>G	NHEJ1, intronic	0.13454	TF binding or chromatin accessibility peak
2:219088867	C>T	NHEJ1, intronic	0.18412	Other
SNP ID: genomic coordinate of the lead SNP (chromosome:position)
The results for the probability of being in a regulatory region and the supporting evidence were obtained from RegulomeDB.
TF: transcription factor

## Sheet: TableS2
Table S2. Summary of parental mutation information (before age correction, data from An et al. 2018).
Family ID	Sibling ID	Mutation number	Father age at birth (year)	Father BAM ID	Mother age at birth (year)	Mother BAM ID
13626	13626.p1	52	29	SS0012997	30.4167	SSC08429
13626	13626.s1	65	30.4167	SS0012997	31.8333	SSC08429
14048	14048.p1	46	33.9167	SS0013004	31.0833	SSC10298
14048	14048.s1	66	36	SS0013004	33.1667	SSC10298
12617	12617.s1	54	33.0833	SS0013016	34.75	SSC05674
12617	12617.p1	72	36.8333	SS0013016	38.5	SSC05674
13167	13167.p1	59	32	SS0013022	32.4167	SSC07126
13167	13167.s1	68	36	SS0013022	36.4167	SSC07126
13592	13592.s1	61	35.3333	SS0013035	34.4167	SSC08379
13592	13592.p1	69	37.25	SS0013035	36.3333	SSC08379
11006	11006.p1	66	37.1667	SSC00004	28.6667	SSC00005
11006	11006.s1	66	39.1667	SSC00004	30.6667	SSC00005
11078	11078.s1	66	32.0833	SSC00007	26.4167	SSC00008
11078	11078.p1	92	33.4167	SSC00007	27.75	SSC00008
11554	11554.p1	57	33.1667	SSC00013	29	SSC00012
11554	11554.s1	70	35	SSC00013	30.8333	SSC00012
11071	11071.p1	51	35.4167	SSC00031	36.0833	SSC00030
11071	11071.s1	68	29.25	SSC00031	29.9167	SSC00030
11073	11073.p1	47	36.9167	SSC00034	28.0833	SSC00033
11073	11073.s1	66	38.8333	SSC00034	30	SSC00033
11509	11509.s1	45	26.0833	SSC00047	20.9167	SSC00046
11509	11509.p1	61	29.6667	SSC00047	24.5	SSC00046
11168	11168.p1	64	40.3333	SSC00079	32.25	SSC00078
11168	11168.s1	70	43.75	SSC00079	35.6667	SSC00078
11030	11030.p1	59	28.0833	SSC00083	26.5833	SSC00084
11030	11030.s1	64	31	SSC00083	29.5	SSC00084
11341	11341.s1	56	29.4167	SSC00090	26.8333	SSC00091
11341	11341.p1	76	41.3333	SSC00090	38.75	SSC00091
11382	11382.p1	79	37.3333	SSC00095	39.4167	SSC00096
11382	11382.s1	88	32.5	SSC00095	34.5833	SSC00096
11207	11207.s1	50	26	SSC00101	25.6667	SSC00100
11207	11207.p1	54	29.1667	SSC00101	28.8333	SSC00100
11349	11349.s1	61	32	SSC00104	28.5	SSC00103
11349	11349.p1	70	33.5833	SSC00104	30.0833	SSC00103
11300	11300.p1	68	36.3333	SSC00113	32.4167	SSC00112
11300	11300.s1	75	38.3333	SSC00113	34.4167	SSC00112
11501	11501.s1	49	30.3333	SSC00117	28	SSC00118
11501	11501.p1	54	32.0833	SSC00117	29.75	SSC00118
11146	11146.p1	42	23.25	SSC00133	20.5833	SSC00134
11146	11146.s1	45	24.5	SSC00133	21.8333	SSC00134
11474	11474.s1	70	40.75	SSC00139	24.8333	SSC00138
11474	11474.p1	78	45.3333	SSC00139	29.4167	SSC00138
11063	11063.p1	50	31.5	SSC00163	30.5	SSC00162
11063	11063.s1	55	33.6667	SSC00163	32.6667	SSC00162
11587	11587.s1	49	27.5	SSC00175	25.0833	SSC00174
11587	11587.p1	66	25.5833	SSC00175	23.1667	SSC00174
11537	11537.p1	64	29.0833	SSC00178	27.1667	SSC00177
11537	11537.s1	77	32.9167	SSC00178	31	SSC00177
11014	11014.p1	58	27.9167	SSC00183	28.3333	SSC00182
11014	11014.s1	67	32.3333	SSC00183	32.75	SSC00182
11348	11348.p1	59	29.1667	SSC00186	29.0833	SSC00185
11348	11348.s1	62	27.5833	SSC00186	27.5	SSC00185
11510	11510.s1	44	31.1667	SSC00229	31.0833	SSC00228
11510	11510.p1	50	29.75	SSC00229	29.6667	SSC00228
11578	11578.s1	59	27.75	SSC00232	32.0833	SSC00231
11578	11578.p1	66	33.3333	SSC00232	37.6667	SSC00231
11062	11062.p1	48	28.9167	SSC00236	29.4167	SSC00235
11062	11062.s1	66	31.0833	SSC00236	31.5833	SSC00235
11109	11109.s1	62	29.9167	SSC00252	30.3333	SSC00253
11109	11109.p1	84	32.75	SSC00252	33.1667	SSC00253
11565	11565.p1	42	32.25	SSC00256	30.1667	SSC00255
11565	11565.s1	71	36.25	SSC00256	34.1667	SSC00255
11307	11307.p1	62	35.8333	SSC00257	34.6667	SSC00258
11307	11307.s1	67	38.75	SSC00257	37.5833	SSC00258
11233	11233.p1	56	32.25	SSC00266	33.0833	SSC00265
11233	11233.s1	80	33.9167	SSC00266	34.75	SSC00265
11469	11469.s1	44	25.5	SSC00273	24.25	SSC00238
11469	11469.p1	70	28.75	SSC00273	27.5	SSC00238
11445	11445.s1	59	27.1667	SSC00276	25.5833	SSC12064
11445	11445.p1	61	28.6667	SSC00276	27.0833	SSC12064
11327	11327.s1	51	34.6667	SSC00322	34.5833	SSC00321
11327	11327.p1	60	32.8333	SSC00322	32.75	SSC00321
11489	11489.s1	78	35.1667	SSC00333	29.6667	SSC00334
11489	11489.p1	101	39.9167	SSC00333	34.4167	SSC00334
11114	11114.s1	46	26.1667	SSC00348	22.9167	SSC00347
11114	11114.p1	53	28.75	SSC00348	25.5	SSC00347
11220	11220.s1	43	28.1667	SSC00350	27	SSC00351
11220	11220.p1	50	29.6667	SSC00350	28.5	SSC00351
11450	11450.s1	44	24.5	SSC00354	22.6667	SSC00353
11450	11450.p1	58	31.3333	SSC00354	29.5	SSC00353
11490	11490.s1	64	37.8333	SSC00361	27.5833	SSC00362
11490	11490.p1	67	36.25	SSC00361	26	SSC00362
11142	11142.s1	46	25.6667	SSC00369	25.5	SSC00470
11142	11142.p1	47	22.3333	SSC00369	22.1667	SSC00470
11305	11305.s1	51	31.3333	SSC00382	30.0833	SSC00381
11305	11305.p1	81	35	SSC00382	33.75	SSC00381
11466	11466.s1	44	27.5833	SSC00398	28.0833	SSC00397
11466	11466.p1	55	25.8333	SSC00398	26.3333	SSC00397
11431	11431.p1	50	32.0833	SSC00420	32.1667	SSC00421
11431	11431.s1	60	33.75	SSC00420	33.8333	SSC00421
11458	11458.s1	51	28.3333	SSC00424	31.25	SSC00423
11458	11458.p1	54	26.5833	SSC00424	29.5	SSC00423
11124	11124.s1	32	27.75	SSC00431	27.0833	SSC00430
11124	11124.p1	49	29.9167	SSC00431	29.25	SSC00430
11488	11488.p1	61	36.9167	SSC00439	37.0833	SSC00326
11488	11488.s1	63	40.0833	SSC00439	40.25	SSC00326
11251	11251.s1	67	42.5	SSC00443	39.5833	SSC00442
11251	11251.p1	77	40.25	SSC00443	37.3333	SSC00442
11424	11424.s1	67	34.5833	SSC00450	32.75	SSC00449
11424	11424.p1	68	34.5833	SSC00450	32.75	SSC00449
11479	11479.p1	41	30	SSC00458	27.5	SSC02622
11479	11479.s1	60	32.25	SSC00458	29.75	SSC02622
11447	11447.s1	38	26.5	SSC00459	21.6667	SSC00453
11447	11447.p1	53	28.3333	SSC00459	23.5	SSC00453
11195	11195.p1	64	36.75	SSC00463	36	SSC00462
11195	11195.s1	78	33.8333	SSC00463	33.0833	SSC00462
11545	11545.p1	52	36.75	SSC00466	31.9167	SSC00465
11545	11545.s1	52	33.4167	SSC00466	28.5833	SSC00465
11420	11420.p1	74	32.5833	SSC00473	27	SSC00472
11420	11420.s1	74	34.1667	SSC00473	28.5833	SSC00472
11189	11189.s1	44	31.75	SSC00477	25.5	SSC00476
11189	11189.p1	68	29.6667	SSC00477	23.4167	SSC00476
11176	11176.s1	47	29.25	SSC00502	30	SSC00503
11176	11176.p1	49	25.5833	SSC00502	26.3333	SSC00503
11360	11360.s1	57	34.8333	SSC00508	31.9167	SSC00507
11360	11360.p1	61	32.25	SSC00508	29.3333	SSC00507
11406	11406.s1	35	26.5833	SSC00512	31.5833	SSC00511
11406	11406.p1	48	31.0833	SSC00512	36.0833	SSC00511
11181	11181.p1	65	32.9167	SSC00520	29.0833	SSC00519
11181	11181.s1	66	35	SSC00520	31.1667	SSC00519
11505	11505.p1	52	31.25	SSC00523	29.1667	SSC00522
11505	11505.s1	56	27.5833	SSC00523	25.5	SSC00522
11495	11495.s1	50	33.3333	SSC00528	32.0833	SSC00529
11495	11495.p1	55	35.5	SSC00528	34.25	SSC00529
11199	11199.s1	53	37.6667	SSC00532	30.6667	SSC00531
11199	11199.p1	61	40.8333	SSC00532	33.8333	SSC00531
11316	11316.s1	57	23.1667	SSC00535	22.25	SSC00536
11316	11316.p1	63	24.75	SSC00535	23.8333	SSC00536
11027	11027.p1	51	27.9167	SSC00545	25.3333	SSC00544
11027	11027.s1	56	31.3333	SSC00545	28.75	SSC00544
11178	11178.s1	62	41.6667	SSC00550	30.0833	SSC00367
11178	11178.p1	69	37.5833	SSC00550	26	SSC00367
11499	11499.p1	64	33.4167	SSC00552	33.8333	SSC00551
11499	11499.s1	65	27.5	SSC00552	27.9167	SSC00551
11524	11524.s1	55	34.9167	SSC00570	30.25	undefine
11524	11524.p1	66	36.9167	SSC00570	32.25	undefine
11169	11169.s1	49	29.4167	SSC00578	28.8333	SSC12265
11169	11169.p1	62	32.1667	SSC00578	31.5833	SSC12265
11266	11266.p1	64	37	SSC00581	37.0833	SSC00582
11266	11266.s1	73	35.5	SSC00581	35.5833	SSC00582
11224	11224.p1	63	44	SSC00584	39	SSC00585
11224	11224.s1	82	45.8333	SSC00584	40.8333	SSC00585
11441	11441.s1	57	33.5833	SSC00596	35.5833	SSC00594
11441	11441.p1	66	30.0833	SSC00596	32.0833	SSC00594
11352	11352.p1	59	33.4167	SSC00597	33.25	SSC00595
11352	11352.s1	68	31.1667	SSC00597	31	SSC00595
11413	11413.s1	62	35.9167	SSC00610	35.5833	SSC00611
11413	11413.p1	66	35.9167	SSC00610	35.5833	SSC00611
11184	11184.s1	58	38	SSC00619	29.0833	SSC00618
11184	11184.p1	61	36.6667	SSC00619	27.75	SSC00618
11641	11641.p1	38	26.6667	SSC00623	20.75	SSC00621
11641	11641.s1	43	29.0833	SSC00623	23.1667	SSC00621
11581	11581.s1	60	26.5	SSC00628	24	SSC00627
11581	11581.p1	67	27.6667	SSC00628	25.1667	SSC00627
11412	11412.s1	46	30.5833	SSC00635	30.0833	SSC00634
11412	11412.p1	57	33	SSC00635	32.5	SSC00634
11455	11455.s1	53	35.75	SSC00646	34.4167	SSC00645
11455	11455.p1	81	37.1667	SSC00646	35.8333	SSC00645
11339	11339.s1	72	30.5	SSC00653	34.25	SSC00654
11339	11339.p1	79	31.6667	SSC00653	35.4167	SSC00654
11542	11542.s1	70	33.6667	SSC00656	33.5833	SSC00655
11542	11542.p1	80	35.8333	SSC00656	35.75	SSC00655
11263	11263.s1	42	27.0833	SSC00659	27.25	SSC00658
11263	11263.p1	47	29.8333	SSC00659	30	SSC00658
11549	11549.s1	68	30.3333	SSC00662	24.0833	SSC00612
11549	11549.p1	92	40.0833	SSC00662	33.8333	SSC00612
11597	11597.p1	47	28.3333	SSC00663	28.6667	SSC00664
11597	11597.s1	72	31.5833	SSC00663	31.9167	SSC00664
11568	11568.p1	73	42.3333	SSC00671	36.3333	SSC00670
11568	11568.s1	83	39.25	SSC00671	33.25	SSC00670
11194	11194.p1	75	43.5	SSC00673	33.75	SSC00674
11194	11194.s1	76	38.1667	SSC00673	28.4167	SSC00674
11215	11215.p1	56	32.0833	SSC00682	28.3333	SSC00681
11215	11215.s1	56	34.25	SSC00682	30.5	SSC00681
11048	11048.p1	45	30.5833	SSC00688	30.5833	SSC00687
11048	11048.s1	57	28.9167	SSC00688	28.9167	SSC00687
11246	11246.p1	70	35.8333	SSC00691	32	SSC00692
11246	11246.s1	77	37.1667	SSC00691	33.3333	SSC00692
11504	11504.s1	72	39.25	SSC00697	37.75	SSC00696
11504	11504.p1	76	36.9167	SSC00697	35.4167	SSC00696
11047	11047.s1	70	41.1667	SSC00701	37.4167	SSC00702
11047	11047.p1	76	43.6667	SSC00701	39.9167	SSC00702
11033	11033.s1	73	37.5833	SSC00719	39.6667	SSC00547
11033	11033.p1	79	37.5833	SSC00719	39.6667	SSC00547
11064	11064.p1	50	34.0833	SSC00735	35.3333	SSC00734
11064	11064.s1	64	32	SSC00735	33.25	SSC00734
11388	11388.s1	67	31.3333	SSC00738	27.0833	SSC12176
11388	11388.p1	73	32.9167	SSC00738	28.6667	SSC12176
11365	11365.p1	49	27.1667	SSC00740	28.75	SSC00299
11365	11365.s1	56	28.6667	SSC00740	30.25	SSC00299
11463	11463.s1	63	35.6667	SSC00747	27.3333	SSC02359
11463	11463.p1	71	40.75	SSC00747	32.4167	SSC02359
11172	11172.p1	71	32.8333	SSC00751	31.5	SSC00750
11172	11172.s1	84	35.1667	SSC00751	33.8333	SSC00750
11498	11498.s1	61	36.6667	SSC00758	32.0833	SSC00763
11498	11498.p1	67	33.25	SSC00758	28.6667	SSC00763
11432	11432.s1	51	31.5	SSC00766	27.25	SSC00765
11432	11432.p1	60	33.0833	SSC00766	28.8333	SSC00765
11135	11135.s1	57	22.5	SSC00771	23.1667	SSC00772
11135	11135.p1	64	29.0833	SSC00771	29.75	SSC00772
11404	11404.p1	59	31.3333	SSC00775	24.0833	SSC00774
11404	11404.s1	93	34	SSC00775	26.75	SSC00774
11496	11496.p1	54	37.8333	SSC00779	37.75	SSC11590
11496	11496.s1	58	40.5833	SSC00779	40.5	SSC11590
11009	11009.s1	57	27.8333	SSC00805	29.0833	SSC00804
11009	11009.p1	64	26.4167	SSC00805	27.6667	SSC00804
11115	11115.s1	58	29.1667	SSC00812	28.75	SSC00811
11115	11115.p1	74	31.25	SSC00812	30.8333	SSC00811
11164	11164.s1	45	29.9167	SSC00818	28.9167	SSC00819
11164	11164.p1	55	28.1667	SSC00818	27.1667	SSC00819
11108	11108.s1	54	26.5	SSC00822	24.5	SSC00821
11108	11108.p1	56	29	SSC00822	27	SSC00821
11203	11203.p1	62	35.3333	SSC00833	32.1667	SSC00834
11203	11203.s1	68	38.0833	SSC00833	34.9167	SSC00834
11012	11012.s1	47	34	SSC00837	31.6667	SSC00836
11012	11012.p1	63	32	SSC00837	29.6667	SSC00836
11094	11094.s1	42	26.1667	SSC00840	26.4167	SSC00839
11094	11094.p1	63	31.8333	SSC00840	32.0833	SSC00839
11569	11569.p1	57	34.0833	SSC00856	28.75	SSC00855
11569	11569.s1	63	37.5	SSC00856	32.1667	SSC00855
11526	11526.p1	64	33.4167	SSC00860	33.9167	SSC00861
11526	11526.s1	74	34.5833	SSC00860	35.0833	SSC00861
11556	11556.p1	49	26.75	SSC00868	27.75	SSC00867
11556	11556.s1	64	29.5	SSC00868	30.5	SSC00867
11235	11235.p1	49	32.75	SSC00876	30.4167	undefine
11235	11235.s1	69	34.5833	SSC00876	32.25	undefine
11324	11324.p1	78	39.5833	SSC00887	36.5833	SSC12639
11324	11324.s1	79	38	SSC00887	35	SSC12639
11245	11245.s1	48	29.3333	SSC00892	28	SSC00893
11245	11245.p1	49	32.5	SSC00892	31.1667	SSC00893
11390	11390.s1	59	36.8333	SSC00897	34.25	SSC00896
11390	11390.p1	73	35.3333	SSC00897	32.75	SSC00896
11043	11043.p1	50	33.4167	SSC00907	23.5833	SSC00905
11043	11043.s1	53	30.25	SSC00907	20.4167	SSC00905
11037	11037.p1	50	27.75	SSC00911	27.6667	SSC00912
11037	11037.s1	50	30.5	SSC00911	30.4167	SSC00912
11018	11018.p1	83	45.6667	SSC00920	38.4167	SSC12968
11018	11018.s1	89	48.5	SSC00920	41.25	SSC12968
11530	11530.p1	61	37.8333	SSC00928	33.1667	SSC00929
11530	11530.s1	80	36.9167	SSC00928	32.25	SSC00929
11250	11250.p1	54	37.3333	SSC00940	36.0833	SSC00941
11250	11250.s1	56	39.4167	SSC00940	38.1667	SSC00941
11377	11377.s1	42	29.1667	SSC00943	28.9167	SSC00944
11377	11377.p1	61	32.5833	SSC00943	32.3333	SSC00944
11398	11398.s1	53	26.5	SSC00948	25.75	SSC00949
11398	11398.p1	58	27.9167	SSC00948	27.1667	SSC00949
11257	11257.s1	55	37.8333	SSC00951	41.75	SSC00952
11257	11257.p1	62	35.3333	SSC00951	39.25	SSC00952
11056	11056.p1	58	32	SSC00957	34.3333	SSC01950
11056	11056.s1	63	27.8333	SSC00957	30.1667	SSC01950
11008	11008.s1	50	27.1667	SSC00958	26.75	SSC00959
11008	11008.p1	67	36.3333	SSC00958	35.9167	SSC00959
11544	11544.s1	56	29.0833	SSC00965	29.9167	SSC00966
11544	11544.p1	59	31.25	SSC00965	32.0833	SSC00966
11041	11041.p1	49	29.3333	SSC00979	34.0833	SSC00980
11041	11041.s1	56	26.6667	SSC00979	31.4167	SSC00980
11264	11264.s1	48	31.9167	SSC00988	30.8333	SSC00987
11264	11264.p1	75	34.3333	SSC00988	33.25	SSC00987
11590	11590.p1	42	24.1667	SSC01005	25.0833	SSC00853
11590	11590.s1	53	27.1667	SSC01005	28.0833	SSC00853
11346	11346.s1	60	34.5833	SSC01010	34.1667	SSC00844
11346	11346.p1	67	36.5	SSC01010	36.0833	SSC00844
11187	11187.s1	72	34.5833	SSC01012	32.5	SSC01013
11187	11187.p1	83	37.9167	SSC01012	35.8333	SSC01013
11101	11101.s1	60	36.3333	SSC01019	33.8333	SSC01020
11101	11101.p1	66	37.8333	SSC01019	35.3333	SSC01020
11512	11512.p1	55	34.6667	SSC01022	27.3333	SSC01021
11512	11512.s1	68	36.0833	SSC01022	28.75	SSC01021
11256	11256.s1	40	25.5833	SSC01025	22.6667	SSC01024
11256	11256.p1	62	28.25	SSC01025	25.3333	SSC01024
11444	11444.p1	58	40.8333	SSC01034	38.5833	SSC01004
11444	11444.s1	85	37.75	SSC01034	35.5	SSC01004
11368	11368.p1	66	32.5	SSC01035	31.9167	SSC01037
11368	11368.s1	67	30.3333	SSC01035	29.75	SSC01037
11359	11359.s1	66	32.75	SSC01042	30.4167	SSC01041
11359	11359.p1	72	38.9167	SSC01042	36.5833	SSC01041
11096	11096.p1	59	31.5833	SSC01049	31.9167	SSC01050
11096	11096.s1	63	33.5	SSC01049	33.8333	SSC01050
11437	11437.p1	55	31.8333	SSC01056	31.8333	SSC00336
11437	11437.s1	68	30.1667	SSC01056	30.1667	SSC00336
11196	11196.p1	56	35.8333	SSC01102	34.1667	SSC01117
11196	11196.s1	77	38.9167	SSC01102	37.25	SSC01117
11414	11414.s1	49	30.6667	SSC01111	29.25	SSC01112
11414	11414.p1	57	32.8333	SSC01111	31.4167	SSC01112
11150	11150.p1	55	32.6667	SSC01119	29.6667	SSC01277
11150	11150.s1	70	34.1667	SSC01119	31.1667	SSC01277
11024	11024.s1	48	28.3333	SSC01126	27.25	SSC01128
11024	11024.p1	61	30.5	SSC01126	29.4167	SSC01128
11396	11396.s1	55	36.75	SSC01131	36.5	SSC01122
11396	11396.p1	57	29.8333	SSC01131	29.5833	SSC01122
11380	11380.p1	40	29.4167	SSC01132	32.4167	SSC01115
11380	11380.s1	51	28	SSC01132	31	SSC01115
11107	11107.p1	35	24.75	SSC01136	21.1667	SSC01254
11107	11107.s1	64	28	SSC01136	24.4167	SSC01254
11031	11031.s1	69	35.75	SSC01961	34	SSC01960
11031	11031.p1	71	34	SSC01961	32.25	SSC01960
11023	11023.p1	38	23.1667	SSC01965	23.0833	SSC01964
11023	11023.s1	52	23.1667	SSC01965	23.0833	SSC01964
11580	11580.s1	46	35.5	SSC01967	24	SSC01968
11580	11580.p1	58	37.6667	SSC01967	26.1667	SSC01968
11310	11310.p1	55	29.5833	SSC01974	27.1667	SSC01973
11310	11310.s1	60	30.9167	SSC01974	28.5	SSC01973
11575	11575.s1	51	29.5833	SSC01986	24.4167	SSC01987
11575	11575.p1	59	32.9167	SSC01986	27.75	SSC01987
11497	11497.s1	51	37	SSC01996	36	SSC01995
11497	11497.p1	80	35.6667	SSC01996	34.6667	SSC01995
11540	11540.s1	46	24.5833	SSC01998	20.6667	SSC02003
11540	11540.p1	60	31.0833	SSC01998	27.1667	SSC02003
11282	11282.p1	61	34.5833	SSC02006	33.0833	SSC02005
11282	11282.s1	68	34.5833	SSC02006	33.0833	SSC02005
11069	11069.s1	61	43.1667	SSC02017	35.5833	SSC02018
11069	11069.p1	78	41.0833	SSC02017	33.5	SSC02018
11118	11118.s1	77	39.5833	SSC02022	28.5	SSC02023
11118	11118.p1	92	41.3333	SSC02022	30.25	SSC02023
11212	11212.p1	67	39.9167	SSC02028	40.9167	SSC02029
11212	11212.s1	84	36.8333	SSC02028	37.8333	SSC02029
11584	11584.p1	54	31.5	SSC02041	29.4167	SSC02040
11584	11584.s1	61	29.25	SSC02041	27.1667	SSC02040
11060	11060.s1	47	30.0833	SSC02045	26.8333	SSC02044
11060	11060.p1	72	37.25	SSC02045	34	SSC02044
11551	11551.s1	58	36.6667	SSC02053	33	SSC02052
11551	11551.p1	71	34.0833	SSC02053	30.4167	SSC02052
11219	11219.s1	64	39.3333	SSC02057	37.0833	SSC02056
11219	11219.p1	69	37.5	SSC02057	35.25	SSC02056
11301	11301.p1	53	24.9167	SSC02066	22.75	SSC02063
11301	11301.s1	54	27.6667	SSC02066	25.5	SSC02063
11303	11303.p1	75	42.3333	SSC02069	33.8333	SSC02064
11303	11303.s1	82	43.5833	SSC02069	35.0833	SSC02064
11083	11083.p1	46	38.9167	SSC02071	30.4167	SSC02065
11083	11083.s1	55	34.9167	SSC02071	26.4167	SSC02065
11383	11383.p1	42	30.5	SSC02074	29.9167	SSC02073
11383	11383.s1	51	32.0833	SSC02074	31.5	SSC02073
11274	11274.p1	43	27.5833	SSC02079	26.1667	SSC02080
11274	11274.s1	53	30.1667	SSC02079	28.75	SSC02080
11079	11079.s1	37	32.1667	SSC02082	27.3333	SSC00910
11079	11079.p1	49	33.75	SSC02082	28.9167	SSC00910
11046	11046.s1	49	29.5833	SSC02083	27.6667	SSC02084
11046	11046.p1	61	28.6667	SSC02083	26.75	SSC02084
11267	11267.p1	65	39.0833	SSC02088	36.4167	SSC01999
11267	11267.s1	86	41.9167	SSC02088	39.25	SSC01999
11378	11378.s1	57	33.5	SSC02108	32.6667	SSC02101
11378	11378.p1	65	34.8333	SSC02108	34	SSC02101
11520	11520.p1	69	32.4167	SSC02114	33.1667	SSC02106
11520	11520.s1	72	31.0833	SSC02114	31.8333	SSC02106
11572	11572.s1	59	39.0833	SSC02123	30.5833	SSC02121
11572	11572.p1	73	44.25	SSC02123	35.75	SSC02121
11429	11429.s1	50	29.6667	SSC02132	28.8333	SSC02129
11429	11429.p1	65	36.9167	SSC02132	36.0833	SSC02129
11372	11372.p1	47	29	SSC02135	32.4167	SSC02130
11372	11372.s1	58	30.6667	SSC02135	34.0833	SSC02130
11563	11563.p1	62	40	SSC02149	34.4167	SSC02144
11563	11563.s1	83	37.5	SSC02149	31.9167	SSC02144
11029	11029.p1	71	40.8333	SSC02151	24.5	SSC02145
11029	11029.s1	77	42.75	SSC02151	26.4167	SSC02145
11485	11485.s1	55	23.1667	SSC02154	29.5833	SSC02146
11485	11485.p1	71	27.9167	SSC02154	34.3333	SSC02146
11646	11646.s1	54	29.75	SSC02173	27.0833	SSC02168
11646	11646.p1	61	28.25	SSC02173	25.5833	SSC02168
11051	11051.s1	32	24	SSC02175	22.9167	SSC02169
11051	11051.p1	41	21.4167	SSC02175	20.3333	SSC02169
11511	11511.p1	35	26.3333	SSC02186	26.6667	SSC02183
11511	11511.s1	38	27.8333	SSC02186	28.1667	SSC02183
11252	11252.s1	82	45.0833	SSC02188	32.0833	SSC02059
11252	11252.p1	99	50.1667	SSC02188	37.1667	SSC02059
11201	11201.p1	51	35.5833	SSC02192	33.5	SSC02191
11201	11201.s1	66	33.3333	SSC02192	31.25	SSC02191
11329	11329.s1	42	29.1667	SSC02195	26.6667	SSC02194
11329	11329.p1	54	27.5	SSC02195	25	SSC02194
11098	11098.s1	55	33	SSC02208	35.8333	SSC02202
11098	11098.p1	67	29.5	SSC02208	32.3333	SSC02202
11154	11154.s1	53	34.6667	SSC02210	36	SSC02203
11154	11154.p1	65	31.75	SSC02210	33.0833	SSC02203
11364	11364.p1	54	28.5833	SSC02214	27.6667	SSC02205
11364	11364.s1	67	30	SSC02214	29.0833	SSC02205
11000	11000.s1	44	29.0833	SSC02219	27.9167	SSC02217
11000	11000.p1	68	36.6667	SSC02219	35.5	SSC02217
11121	11121.s1	75	42.4167	SSC02225	39.5	SSC02147
11121	11121.p1	83	48.1667	SSC02225	45.25	SSC02147
11299	11299.p1	69	26.5	SSC02240	29	SSC02234
11299	11299.s1	69	28.5833	SSC02240	31.0833	SSC02234
11353	11353.p1	56	31.3333	SSC02242	30.4167	SSC02235
11353	11353.s1	63	29.75	SSC02242	28.8333	SSC02235
11206	11206.s1	68	36.4167	SSC02248	34	SSC02182
11206	11206.p1	83	38.5833	SSC02248	36.1667	SSC02182
11144	11144.s1	49	30.5833	SSC02249	28.0833	SSC02246
11144	11144.p1	67	33.4167	SSC02249	30.9167	SSC02246
11452	11452.s1	43	27.75	SSC02264	26.9167	SSC02259
11452	11452.p1	51	26.0833	SSC02264	25.25	SSC02259
11459	11459.p1	47	26.1667	SSC02286	29.25	SSC02283
11459	11459.s1	50	23.0833	SSC02286	26.1667	SSC02283
11285	11285.s1	56	32.6667	SSC02297	27	SSC02294
11285	11285.p1	67	33.8333	SSC02297	28.1667	SSC02294
11075	11075.s1	44	22.0833	SSC02304	23.4167	SSC02296
11075	11075.p1	50	25.6667	SSC02304	27	SSC02296
11546	11546.p1	56	33.8333	SSC02317	36.4167	SSC02315
11546	11546.s1	58	35.25	SSC02317	37.8333	SSC02315
11577	11577.p1	53	33	SSC02324	34.1667	SSC12264
11577	11577.s1	70	37.6667	SSC02324	38.8333	SSC12264
11471	11471.s1	75	40.4167	SSC02344	31.5	SSC02336
11471	11471.p1	80	34.1667	SSC02344	25.25	SSC02336
11564	11564.p1	31	24.6667	SSC02347	26.5833	undefine
11564	11564.s1	52	29.25	SSC02347	31.1667	undefine
11676	11676.s1	53	34.5833	SSC02349	32.4167	SSC02338
11676	11676.p1	70	32.4167	SSC02349	30.25	SSC02338
11611	11611.s1	61	31.5833	SSC02351	27.0833	SSC02339
11611	11611.p1	73	34.5	SSC02351	30	SSC02339
11462	11462.p1	64	38.0833	SSC02353	39.75	SSC02340
11462	11462.s1	79	40.75	SSC02353	42.4167	SSC02340
11013	11013.p1	45	26.75	SSC02355	26.8333	SSC02341
11013	11013.s1	67	29.25	SSC02355	29.3333	SSC02341
11521	11521.p1	56	36.5	SSC02369	35.4167	SSC02367
11521	11521.s1	56	38.5	SSC02369	37.4167	SSC02367
11054	11054.p1	43	23.0833	SSC02370	19	SSC02368
11054	11054.s1	54	25.5	SSC02370	21.4167	SSC02368
11492	11492.s1	56	28.8333	SSC02375	26.3333	SSC02366
11492	11492.p1	64	31.25	SSC02375	28.75	SSC02366
11227	11227.p1	51	27.6667	SSC02388	24.5	SSC02385
11227	11227.s1	53	22.75	SSC02388	19.5833	SSC02385
11159	11159.s1	38	28.5833	SSC02391	28.9167	SSC02386
11159	11159.p1	47	26.9167	SSC02391	27.25	SSC02386
11312	11312.s1	55	29.9167	SSC02398	32.75	SSC02397
11312	11312.p1	59	32.5	SSC02398	35.3333	SSC02397
11508	11508.p1	57	34.6667	SSC02399	33.8333	SSC02396
11508	11508.s1	58	31.25	SSC02399	30.4167	SSC02396
11552	11552.p1	87	34.9167	SSC02418	39	SSC02416
11552	11552.s1	91	38.3333	SSC02418	42.4167	SSC02416
11258	11258.p1	43	24.75	SSC02420	20.6667	SSC02413
11258	11258.s1	66	28.75	SSC02420	24.6667	SSC02413
11381	11381.s1	56	29.3333	SSC02421	28.0833	SSC02412
11381	11381.p1	60	31.1667	SSC02421	29.9167	SSC02412
11304	11304.s1	41	28.4167	SSC02422	26.1667	SSC02411
11304	11304.p1	57	30.8333	SSC02422	28.5833	SSC02411
11198	11198.s1	69	30.6667	SSC02423	29.4167	SSC02417
11198	11198.p1	70	27.5833	SSC02423	26.3333	SSC02417
11318	11318.p1	69	37.0833	SSC02424	39.0833	SSC02410
11318	11318.s1	76	39.4167	SSC02424	41.4167	SSC02410
11355	11355.p1	68	36.4167	SSC02425	35.0833	SSC02686
11355	11355.s1	73	39.75	SSC02425	38.4167	SSC02686
11519	11519.p1	39	28.8333	SSC02438	27.5	SSC02435
11519	11519.s1	64	31.1667	SSC02438	29.8333	SSC02435
11239	11239.p1	69	36.4167	SSC02439	31.3333	SSC02436
11239	11239.s1	76	38.5833	SSC02439	33.5	SSC02436
11401	11401.s1	65	33.1667	SSC02443	31.6667	SSC02261
11401	11401.p1	78	37.6667	SSC02443	36.1667	SSC02261
11298	11298.p1	55	30.0833	SSC02457	31.6667	SSC02453
11298	11298.s1	56	32.5	SSC02457	34.0833	SSC02453
11234	11234.p1	73	37.8333	SSC02474	31	SSC02467
11234	11234.s1	91	40.25	SSC02474	33.4167	SSC02467
11066	11066.s1	44	34.5	SSC02489	30.6667	SSC02486
11066	11066.p1	68	40.0833	SSC02489	36.25	SSC02486
11440	11440.s1	66	39	SSC02513	34.6667	SSC02503
11440	11440.p1	83	43.3333	SSC02513	39	SSC02503
11436	11436.s1	49	34.6667	SSC02515	36.9167	undefine
11436	11436.p1	58	36.3333	SSC02515	38.5833	undefine
11003	11003.p1	86	42	SSC02517	37.6667	SSC02505
11003	11003.s1	87	46.6667	SSC02517	42.3333	SSC02505
11254	11254.p1	66	44.1667	SSC02543	31.1667	SSC02535
11254	11254.s1	77	41.1667	SSC02543	28.1667	SSC02535
11472	11472.s1	49	33.8333	SSC02545	33	SSC02536
11472	11472.p1	73	30.75	SSC02545	29.9167	SSC02536
11205	11205.p1	57	29.75	SSC02548	34.4167	SSC02538
11205	11205.s1	73	32.75	SSC02548	37.4167	SSC02538
11190	11190.p1	55	25.1667	SSC02550	32.5	SSC02539
11190	11190.s1	70	23.4167	SSC02550	30.75	SSC02539
11366	11366.p1	62	36.3333	SSC02552	29.5	SSC02540
11366	11366.s1	69	30.5833	SSC02552	23.75	SSC02540
11296	11296.p1	67	33.3333	SSC02567	32.5833	SSC02563
11296	11296.s1	72	33.3333	SSC02567	32.5833	SSC02563
11356	11356.p1	46	36.5	SSC02568	31.5	SSC02471
11356	11356.s1	79	39.5833	SSC02568	34.5833	SSC02471
11132	11132.s1	64	31.3333	SSC02589	29.25	SSC03445
11132	11132.p1	71	37.75	SSC02589	35.6667	SSC03445
11696	11696.s1	55	34.0833	SSC02590	32.75	SSC02584
11696	11696.p1	62	37.3333	SSC02590	36	SSC02584
11411	11411.p1	61	30.25	SSC02613	28.3333	SSC02614
11411	11411.s1	62	28.75	SSC02613	26.8333	SSC02614
11417	11417.p1	68	38	SSC02616	37.4167	SSC02606
11417	11417.s1	68	36.25	SSC02616	35.6667	SSC02606
11218	11218.s1	57	35.9167	SSC02618	35.75	SSC02468
11218	11218.p1	70	33.9167	SSC02618	33.75	SSC02468
11280	11280.p1	64	35.5833	SSC02620	31	SSC02607
11280	11280.s1	72	37.5833	SSC02620	33	SSC02607
11216	11216.s1	48	28.75	SSC02637	26	SSC02632
11216	11216.p1	55	30.5	SSC02637	27.75	SSC02632
11086	11086.p1	38	37.25	SSC02639	29	SSC12175
11086	11086.s1	70	35.3333	SSC02639	27.0833	SSC12175
11834	11834.p1	45	28	SSC02657	26.75	SSC02649
11834	11834.s1	57	30.1667	SSC02657	28.9167	SSC02649
11057	11057.s1	55	29.9167	SSC02659	31.4167	SSC02650
11057	11057.p1	71	27.1667	SSC02659	28.6667	SSC02650
11085	11085.p1	59	38	SSC02663	33.3333	SSC02652
11085	11085.s1	74	39.8333	SSC02663	35.1667	SSC02652
11089	11089.s1	69	43.0833	SSC02666	31.4167	SSC02653
11089	11089.p1	79	46.5833	SSC02666	34.9167	SSC02653
11017	11017.p1	41	34.5833	SSC02669	38	SSC02654
11017	11017.s1	58	33.1667	SSC02669	36.5833	SSC02654
11152	11152.s1	57	36.9167	SSC02700	31.9167	SSC02687
11152	11152.p1	75	38.9167	SSC02700	33.9167	SSC02687
11284	11284.s1	44	33.75	SSC02702	35.4167	SSC02688
11284	11284.p1	52	32.5	SSC02702	34.1667	SSC02688
11325	11325.p1	51	31.8333	SSC02704	29.5833	SSC02689
11325	11325.s1	64	35.0833	SSC02704	32.8333	SSC02689
11156	11156.p1	53	35.3333	SSC02710	30.3333	SSC02692
11156	11156.s1	53	38.1667	SSC02710	33.1667	SSC02692
11484	11484.s1	58	31	SSC02711	31.0833	SSC02693
11484	11484.p1	62	34.6667	SSC02711	34.75	SSC02693
11193	11193.p1	56	33.25	SSC02713	28.9167	SSC02694
11193	11193.s1	60	36	SSC02713	31.6667	SSC02694
11208	11208.p1	47	40.6667	SSC02750	23.5833	SSC02737
11208	11208.s1	54	43.6667	SSC02750	26.5833	SSC02737
11004	11004.p1	64	32.5833	SSC02757	29.9167	SSC02741
11004	11004.s1	85	37.9167	SSC02757	35.25	SSC02741
11599	11599.s1	50	28.8333	SSC02760	29.1667	SSC02742
11599	11599.p1	65	26.5	SSC02760	26.8333	SSC02742
11350	11350.s1	48	37	SSC02762	37.4167	SSC02585
11350	11350.p1	59	33.5833	SSC02762	34	SSC02585
11328	11328.p1	55	31.3333	SSC02763	31.8333	undefine
11328	11328.s1	61	29.5	SSC02763	30	undefine
11502	11502.s1	53	29.6667	SSC02774	30.0833	SSC02746
11502	11502.p1	67	26.75	SSC02774	27.1667	SSC02746
11627	11627.p1	62	37.6667	SSC02788	31.3333	SSC02783
11627	11627.s1	68	35.1667	SSC02788	28.8333	SSC02783
11376	11376.s1	45	23.25	SSC02790	21.5833	SSC02784
11376	11376.p1	79	40.0833	SSC02790	38.4167	SSC02784
11232	11232.s1	53	31.6667	SSC02792	27.3333	SSC02785
11232	11232.p1	59	29.25	SSC02792	24.9167	SSC02785
11265	11265.p1	40	23.8333	SSC02795	21.75	SSC02786
11265	11265.s1	56	26.5	SSC02795	24.4167	SSC02786
11336	11336.p1	63	33.1667	SSC02805	31.5	SSC02802
11336	11336.s1	66	30.5833	SSC02805	28.9167	SSC02802
11214	11214.s1	49	27.5833	SSC02807	27.75	SSC02803
11214	11214.p1	59	29.25	SSC02807	29.4167	SSC02803
11277	11277.p1	54	39.3333	SSC02822	30.1667	SSC02820
11277	11277.s1	65	42.25	SSC02822	33.0833	SSC02820
11042	11042.s1	54	40.5	SSC02824	29.8333	SSC02821
11042	11042.p1	105	36.9167	SSC02824	26.25	SSC02821
11290	11290.s1	51	29.9167	SSC02828	30	SSC03115
11290	11290.p1	78	32.0833	SSC02828	32.1667	SSC03115
11106	11106.s1	59	31.25	SSC02830	25.3333	SSC02541
11106	11106.p1	60	32.4167	SSC02830	26.5	SSC02541
11347	11347.s1	63	34.6667	SSC02845	31.5	SSC02842
11347	11347.p1	76	36	SSC02845	32.8333	SSC02842
11074	11074.s1	58	34.9167	SSC02847	31.75	SSC02843
11074	11074.p1	59	32.9167	SSC02847	29.75	SSC02843
11453	11453.p1	59	32.3333	SSC02849	34	SSC02844
11453	11453.s1	61	32.3333	SSC02849	34	SSC02844
11642	11642.s1	53	33.3333	SSC02855	33.6667	SSC02853
11642	11642.p1	81	35.5833	SSC02855	35.9167	SSC02853
11010	11010.s1	51	30.75	SSC02857	30.75	SSC02854
11010	11010.p1	72	34.4167	SSC02857	34.4167	SSC02854
11573	11573.p1	76	33.8333	SSC02870	30.3333	SSC02865
11573	11573.s1	77	32	SSC02870	28.5	SSC02865
11236	11236.p1	39	29.0833	SSC02874	26.3333	SSC02863
11236	11236.s1	46	23.8333	SSC02874	21.0833	SSC02863
11055	11055.p1	82	46.25	SSC02881	31.0833	SSC02879
11055	11055.s1	89	47.1667	SSC02881	32	SSC02879
11090	11090.s1	57	30.5833	SSC02885	30.5833	SSC02896
11090	11090.p1	90	33.8333	SSC02885	33.8333	SSC02896
11615	11615.s1	45	30.1667	SSC02898	30.5833	SSC02892
11615	11615.p1	61	28.8333	SSC02898	29.25	SSC02892
11685	11685.s1	47	33.1667	SSC02900	24.25	SSC02893
11685	11685.p1	69	35.6667	SSC02900	26.75	SSC02893
11610	11610.s1	38	29.0833	SSC02902	25.8333	SSC02894
11610	11610.p1	44	31.6667	SSC02902	28.4167	SSC02894
11804	11804.p1	52	33	SSC02904	30.0833	SSC02895
11804	11804.s1	63	34.1667	SSC02904	31.25	SSC02895
11842	11842.p1	63	32.1667	SSC02918	32.3333	SSC02913
11842	11842.s1	70	30.8333	SSC02918	31	SSC02913
11456	11456.p1	65	43.1667	SSC02933	38.6667	SSC02929
11456	11456.s1	82	40.6667	SSC02933	36.1667	SSC02929
11470	11470.s1	59	30.3333	SSC02942	26.1667	SSC02940
11470	11470.p1	83	33.8333	SSC02942	29.6667	SSC02940
11241	11241.s1	64	38.4167	SSC02948	35.4167	SSC02946
11241	11241.p1	68	38.4167	SSC02948	35.4167	SSC02946
11446	11446.p1	57	36.3333	SSC02955	35.5833	SSC03029
11446	11446.s1	58	33.5833	SSC02955	32.8333	SSC03029
11691	11691.p1	46	30.4167	SSC02958	30.5	SSC02954
11691	11691.s1	53	28.8333	SSC02958	28.9167	SSC02954
11229	11229.s1	66	40.0833	SSC02960	40.4167	SSC02586
11229	11229.p1	68	36.8333	SSC02960	37.1667	SSC02586
11659	11659.p1	64	30.3333	SSC02967	29.1667	SSC02964
11659	11659.s1	85	31.9167	SSC02967	30.75	SSC02964
11494	11494.p1	49	26	SSC02969	26.8333	SSC02965
11494	11494.s1	51	24	SSC02969	24.8333	SSC02965
11262	11262.s1	64	33.9167	SSC02978	33.3333	SSC02974
11262	11262.p1	68	32.4167	SSC02978	31.8333	SSC02974
11433	11433.p1	68	36.4167	SSC02985	33.4167	SSC02983
11433	11433.s1	72	38.4167	SSC02985	35.4167	SSC02983
11225	11225.s1	57	37.9167	SSC02997	29.3333	SSC02994
11225	11225.p1	73	35.75	SSC02997	27.1667	SSC02994
11736	11736.p1	60	32.8333	SSC03008	31.8333	SSC03005
11736	11736.s1	63	36.3333	SSC03008	35.3333	SSC03005
11571	11571.p1	50	32.5	SSC03010	31.0833	SSC02631
11571	11571.s1	53	35.5	SSC03010	34.0833	SSC02631
11625	11625.s1	57	26.8333	SSC03022	34.1667	SSC03018
11625	11625.p1	97	32.5833	SSC03022	39.9167	SSC03018
11393	11393.s1	54	29.6667	SSC03025	28.6667	SSC03020
11393	11393.p1	71	30.75	SSC03025	29.75	SSC03020
11714	11714.p1	67	35.5833	SSC03031	34.4167	undefine
11714	11714.s1	79	37.6667	SSC03031	36.5	undefine
11671	11671.p1	48	35.5	SSC03036	27.5	SSC03034
11671	11671.s1	56	32.0833	SSC03036	24.0833	SSC03034
11630	11630.s1	66	40	SSC03047	37.4167	SSC03042
11630	11630.p1	74	37.75	SSC03047	35.1667	SSC03042
11809	11809.p1	53	36.0833	SSC03051	31.3333	SSC03043
11809	11809.s1	55	34.25	SSC03051	29.5	SSC03043
11592	11592.p1	53	28.25	SSC03059	30.6667	SSC03019
11592	11592.s1	63	30.25	SSC03059	32.6667	SSC03019
11827	11827.s1	48	27.8333	SSC03061	27.25	SSC03056
11827	11827.p1	50	30.0833	SSC03061	29.5	SSC03056
11863	11863.p1	56	36.75	SSC03079	38.0833	SSC03071
11863	11863.s1	64	34	SSC03079	35.3333	SSC03071
11740	11740.p1	48	35.75	SSC03081	31.1667	SSC03072
11740	11740.s1	69	38.1667	SSC03081	33.5833	SSC03072
11634	11634.s1	52	27.5	SSC03086	26.8333	SSC03074
11634	11634.p1	63	31.75	SSC03086	31.0833	SSC03074
11002	11002.s1	70	40.5833	SSC03092	39.4167	SSC03078
11002	11002.p1	79	43.3333	SSC03092	42.1667	SSC03078
11620	11620.p1	64	38	SSC03101	34.3333	SSC03097
11620	11620.s1	87	39.5	SSC03101	35.8333	SSC03097
11897	11897.s1	44	36.1667	SSC03102	29.1667	SSC03098
11897	11897.p1	57	38.3333	SSC03102	31.3333	SSC03098
11276	11276.p1	66	38.9167	SSC03123	37.6667	SSC03116
11276	11276.s1	75	34.8333	SSC03123	33.5833	SSC03116
11644	11644.p1	43	31.4167	SSC03126	31.0833	SSC03006
11644	11644.s1	55	34.3333	SSC03126	34	SSC03006
11600	11600.s1	44	31.9167	SSC03128	27.0833	SSC03330
11600	11600.p1	53	36.4167	SSC03128	31.5833	SSC03330
11869	11869.s1	67	37	SSC03144	33.1667	SSC03137
11869	11869.p1	74	32.4167	SSC03144	28.5833	SSC03137
11117	11117.s1	62	40.5833	SSC03147	35.1667	SSC03138
11117	11117.p1	67	38.25	SSC03147	32.8333	SSC03138
11766	11766.p1	54	29.5833	SSC03151	31.8333	SSC03140
11766	11766.s1	57	31.1667	SSC03151	33.4167	SSC03140
11067	11067.s1	54	27.6667	SSC03153	29	SSC03141
11067	11067.p1	71	33.25	SSC03153	34.5833	SSC03141
11883	11883.p1	48	42.3333	SSC03164	37.1667	SSC03161
11883	11883.s1	75	46.4167	SSC03164	41.25	SSC03161
11711	11711.s1	65	31.9167	SSC03166	30.6667	SSC03162
11711	11711.p1	68	33.75	SSC03166	32.5	SSC03162
11707	11707.s1	57	30.4167	SSC03186	32.9167	SSC03178
11707	11707.p1	61	32	SSC03186	34.5	SSC03178
11765	11765.p1	75	39.75	SSC03190	37.3333	SSC03181
11765	11765.s1	83	43.1667	SSC03190	40.75	SSC03181
11969	11969.p1	62	36.6667	SSC03193	33.3333	SSC03183
11969	11969.s1	62	33.3333	SSC03193	30	SSC03183
11480	11480.s1	45	27.9167	SSC03200	23.25	SSC03199
11480	11480.p1	64	33.8333	SSC03200	29.1667	SSC03199
11673	11673.p1	56	33.8333	SSC03210	38.25	SSC03206
11673	11673.s1	63	32.1667	SSC03210	36.5833	SSC03206
11724	11724.p1	56	30.5833	SSC03220	30.5	SSC03217
11724	11724.s1	61	27.0833	SSC03220	27	SSC03217
11543	11543.s1	52	31.25	SSC03224	33.25	SSC03234
11543	11543.p1	65	32.6667	SSC03224	34.6667	SSC03234
11677	11677.s1	46	27.4167	SSC03225	28	SSC03427
11677	11677.p1	54	31.5	SSC03225	32.0833	SSC03427
11895	11895.p1	76	41.8333	SSC03242	36.4167	SSC03236
11895	11895.s1	80	45.75	SSC03242	40.3333	SSC03236
11749	11749.p1	57	31.5833	SSC03253	31	SSC03250
11749	11749.s1	58	34.5833	SSC03253	34	SSC03250
11730	11730.p1	59	29.1667	SSC03257	30	SSC03118
11730	11730.s1	61	37.1667	SSC03257	38	SSC03118
11810	11810.p1	61	36	SSC03258	32.5	SSC03252
11810	11810.s1	64	38.8333	SSC03258	35.3333	SSC03252
11700	11700.s1	56	32.5833	SSC03267	30.4167	SSC03251
11700	11700.p1	59	37.1667	SSC03267	35	SSC03251
12068	12068.s1	55	33.5833	SSC03268	30.75	SSC03354
12068	12068.p1	70	35.1667	SSC03268	32.3333	SSC03354
11679	11679.p1	62	35.5	SSC03270	35.8333	SSC03265
11679	11679.s1	92	37.8333	SSC03270	38.1667	SSC03265
11158	11158.p1	67	35.8333	SSC03285	29.8333	SSC03279
11158	11158.s1	68	34.75	SSC03285	28.75	SSC03279
11845	11845.s1	67	30.75	SSC03289	27.8333	SSC03280
11845	11845.p1	72	33.1667	SSC03289	30.25	SSC03280
11694	11694.p1	49	29.25	SSC03309	29.6667	SSC03300
11694	11694.s1	59	31.5	SSC03309	31.9167	SSC03300
11666	11666.s1	47	32.25	SSC03311	29.9167	SSC03301
11666	11666.p1	58	33.9167	SSC03311	31.5833	SSC03301
11905	11905.p1	74	38	SSC03313	36	SSC03302
11905	11905.s1	74	40.5833	SSC03313	38.5833	SSC03302
11800	11800.s1	202	34.9167	SSC03320	31.6667	SSC03304
11800	11800.p1	228	32.8333	SSC03320	29.5833	SSC03304
11712	11712.p1	61	34.25	SSC03339	26	SSC03331
11712	11712.s1	68	30.9167	SSC03339	22.6667	SSC03331
11768	11768.s1	67	30.1667	SSC03361	29.0833	SSC03353
11768	11768.p1	71	28.6667	SSC03361	27.5833	SSC03353
11775	11775.s1	77	32.5	SSC03366	26.0833	SSC03356
11775	11775.p1	79	35.5833	SSC03366	29.1667	SSC03356
11723	11723.p1	77	44.4167	SSC03370	36.4167	SSC03358
11723	11723.s1	92	47.75	SSC03370	39.75	SSC03358
12030	12030.p1	74	40.6667	SSC03382	28.3333	SSC03378
12030	12030.s1	76	39.4167	SSC03382	27.0833	SSC03378
11919	11919.p1	43	28.75	SSC03384	29.1667	SSC03379
11919	11919.s1	43	26.5	SSC03384	26.9167	SSC03379
11491	11491.p1	47	28.5	SSC03385	30.75	SSC03380
11491	11491.s1	53	27.5	SSC03385	29.75	SSC03380
11894	11894.p1	58	42	SSC03391	30.6667	SSC03390
11894	11894.s1	68	43.8333	SSC03391	32.5	SSC03390
11855	11855.s1	53	31.0833	SSC03400	29.75	SSC02992
11855	11855.p1	72	32.0833	SSC03400	30.75	SSC02992
11645	11645.s1	58	36	SSC03402	28.6667	SSC03397
11645	11645.p1	73	38.5	SSC03402	31.1667	SSC03397
11731	11731.p1	43	25.0833	SSC03430	21.9167	SSC03423
11731	11731.s1	54	28.8333	SSC03430	25.6667	SSC03423
11622	11622.s1	50	32.9167	SSC03433	31.5833	SSC03425
11622	11622.p1	57	34.6667	SSC03433	33.3333	SSC03425
11964	11964.p1	51	28.5833	SSC03436	27.5	SSC03428
11964	11964.s1	70	34.25	SSC03436	33.1667	SSC03428
11721	11721.s1	52	32.8333	SSC03450	32.3333	SSC03446
11721	11721.p1	68	35	SSC03450	34.5	SSC03446
11941	11941.s1	62	32.1667	SSC03481	35	SSC03477
11941	11941.p1	77	29.9167	SSC03481	32.75	SSC03477
11753	11753.s1	63	40.5833	SSC03484	32	SSC03479
11753	11753.p1	64	38.4167	SSC03484	29.8333	SSC03479
11933	11933.p1	62	35.0833	SSC03491	37.1667	SSC04658
11933	11933.s1	83	37	SSC03491	39.0833	SSC04658
11835	11835.s1	59	31.4167	SSC03492	31.6667	SSC03489
11835	11835.p1	80	33	SSC03492	33.25	SSC03489
11720	11720.s1	51	24.5	SSC03500	27	SSC03055
11720	11720.p1	60	28.1667	SSC03500	30.6667	SSC03055
11966	11966.s1	71	33.5	SSC03509	39.75	SSC03522
11966	11966.p1	72	36.5833	SSC03509	42.8333	SSC03522
12006	12006.s1	57	42	SSC03511	34.5	SSC03506
12006	12006.p1	69	43.5833	SSC03511	36.0833	SSC03506
11939	11939.s1	56	30.25	SSC03514	29.0833	SSC03426
11939	11939.p1	59	35.5	SSC03514	34.3333	SSC03426
11892	11892.s1	50	36.3333	SSC03517	31.75	SSC03185
11892	11892.p1	73	38.5	SSC03517	33.9167	SSC03185
12053	12053.s1	47	30.5	SSC03528	26.9167	SSC12920
12053	12053.p1	65	33.5	SSC03528	29.9167	SSC12920
11998	11998.p1	61	38.5833	SSC03533	34.8333	SSC03526
11998	11998.s1	61	37	SSC03533	33.25	SSC03526
11798	11798.p1	50	33.25	SSC03548	33	SSC03544
11798	11798.s1	57	31	SSC03548	30.75	SSC03544
11657	11657.p1	64	36.1667	SSC03551	29.8333	SSC03160
11657	11657.s1	67	33	SSC03551	26.6667	SSC03160
11954	11954.p1	60	38.3333	SSC03556	36.9167	SSC03399
11954	11954.s1	73	36.9167	SSC03556	35.5	SSC03399
11857	11857.s1	57	28.0833	SSC03567	26.1667	SSC03035
11857	11857.p1	63	33.9167	SSC03567	32	SSC03035
12096	12096.s1	68	33.4167	SSC03568	34.6667	SSC12254
12096	12096.p1	69	31.4167	SSC03568	32.6667	SSC12254
11901	11901.s1	59	37	SSC03583	42.5833	SS0013001
11901	11901.p1	60	34.1667	SSC03583	39.75	SS0013001
12057	12057.p1	49	31.25	SSC03585	31.8333	SSC03355
12057	12057.s1	51	29.0833	SSC03585	29.6667	SSC03355
12010	12010.p1	60	32.5	SSC03586	31.4167	SSC12821
12010	12010.s1	84	38.0833	SSC03586	37	SSC12821
12015	12015.s1	58	34.5	SSC03613	30.1667	SSC03608
12015	12015.p1	63	36.3333	SSC03613	32	SSC03608
12001	12001.p1	63	31.9167	SSC03616	31.4167	SSC03611
12001	12001.s1	70	30.75	SSC03616	30.25	SSC03611
12071	12071.s1	46	26.4167	SSC03618	24.8333	SSC03612
12071	12071.p1	64	34.3333	SSC03618	32.75	SSC03612
11942	11942.s1	47	35.4167	SSC03629	31.1667	SSC03624
11942	11942.p1	76	39.6667	SSC03629	35.4167	SSC03624
11982	11982.p1	54	27.75	SSC03634	28.9167	SSC03628
11982	11982.s1	55	31.9167	SSC03634	33.0833	SSC03628
12029	12029.s1	66	31.3333	SSC03642	34.8333	SSC03638
12029	12029.p1	74	35.3333	SSC03642	38.8333	SSC03638
11909	11909.s1	54	31.5	SSC03644	30.6667	SSC03525
11909	11909.p1	66	31.5	SSC03644	30.6667	SSC03525
11963	11963.s1	58	31.25	SSC03645	31.5833	undefine
11963	11963.p1	61	31.25	SSC03645	31.5833	undefine
11946	11946.s1	66	32.9167	SSC03659	35.0833	SSC03653
11946	11946.p1	70	34.8333	SSC03659	37	SSC03653
11793	11793.s1	64	44.5	SSC03660	40.9167	SSC03654
11793	11793.p1	66	38.75	SSC03660	35.1667	SSC03654
11788	11788.s1	46	28.3333	SSC03664	25.5833	SSC03656
11788	11788.p1	63	31	SSC03664	28.25	SSC03656
12033	12033.p1	67	35	SSC03667	34.8333	SSC03657
12033	12033.s1	68	33.6667	SSC03667	33.5	SSC03657
11924	11924.s1	50	33.0833	SSC03669	33.4167	SSC03658
11924	11924.p1	71	35.25	SSC03669	35.5833	SSC03658
11940	11940.p1	67	40.6667	SSC03672	39.6667	SSC03536
11940	11940.s1	89	42.4167	SSC03672	41.4167	SSC03536
11839	11839.p1	81	31.75	SSC03693	32.6667	SSC03684
11839	11839.s1	88	31.75	SSC03693	32.6667	SSC03684
11718	11718.s1	76	38.6667	SSC03700	27.3333	SSC03686
11718	11718.p1	91	51.4167	SSC03700	40.0833	SSC03686
11993	11993.s1	61	31.3333	SSC03703	28.9167	SSC03688
11993	11993.p1	65	29.4167	SSC03703	27	SSC03688
11888	11888.s1	46	31.25	SSC03727	32	SSC03719
11888	11888.p1	74	36.8333	SSC03727	37.5833	SSC03719
11099	11099.p1	52	33	SSC03730	30.4167	SSC03720
11099	11099.s1	60	29.75	SSC03730	27.1667	SSC03720
12062	12062.p1	67	46	SSC03732	31.8333	SSC03721
12062	12062.s1	91	48.0833	SSC03732	33.9167	SSC03721
11824	11824.s1	59	32.4167	SSC03736	38.1667	SSC03723
11824	11824.p1	83	37.1667	SSC03736	42.9167	SSC03723
11947	11947.s1	58	26.3333	SSC03738	22.6667	SSC03724
11947	11947.p1	75	27.75	SSC03738	24.0833	SSC03724
11984	11984.p1	63	40.75	SSC03743	37.1667	SSC03726
11984	11984.s1	68	38.0833	SSC03743	34.5	SSC03726
11928	11928.s1	60	32.9167	SSC03745	32.5833	SSC03598
11928	11928.p1	63	34.4167	SSC03745	34.0833	SSC03598
11918	11918.p1	63	33.4167	SSC03758	30.8333	SSC03755
11918	11918.s1	65	30.9167	SSC03758	28.3333	SSC03755
11843	11843.s1	58	28.0833	SSC03763	27.6667	SSC03762
11843	11843.p1	68	31	SSC03763	30.5833	SSC03762
11977	11977.p1	69	36.4167	SSC03769	37.25	SSC03767
11977	11977.s1	69	33.3333	SSC03769	34.1667	SSC03767
11729	11729.s1	54	32.1667	SSC03771	31.25	SSC03768
11729	11729.p1	59	33.3333	SSC03771	32.4167	SSC03768
12066	12066.p1	47	24	SSC03778	26	SSC03776
12066	12066.s1	47	26.0833	SSC03778	28.0833	SSC03776
12019	12019.p1	55	26.6667	SSC03786	26.1667	SSC03782
12019	12019.s1	70	31.0833	SSC03786	30.5833	SSC03782
11792	11792.p1	74	41.4167	SSC03800	38.25	SSC03794
11792	11792.s1	96	43.3333	SSC03800	40.1667	SSC03794
11986	11986.p1	60	38.25	SSC03803	35.1667	SSC03796
11986	11986.s1	80	39.75	SSC03803	36.6667	SSC03796
12083	12083.p1	42	29.5833	SSC03808	29.3333	SSC03799
12083	12083.s1	58	32	SSC03808	31.75	SSC03799
12032	12032.s1	58	34	SSC03834	29.75	SSC03830
12032	12032.p1	64	30.6667	SSC03834	26.4167	SSC03830
12163	12163.s1	64	39.25	SSC03839	27.3333	SSC03838
12163	12163.p1	77	36.4167	SSC03839	24.5	SSC03838
11935	11935.p1	68	42.5833	SSC03841	38	SSC03814
11935	11935.s1	71	41.5833	SSC03841	37	SSC03814
12078	12078.s1	35	23	SSC03855	24.0833	SSC03850
12078	12078.p1	37	19.6667	SSC03855	20.75	SSC03850
12051	12051.s1	50	33.0833	SSC03866	30.0833	SSC03863
12051	12051.p1	56	34.6667	SSC03866	31.6667	SSC03863
11989	11989.p1	53	34	SSC03875	28.5	SSC03872
11989	11989.s1	68	35.5	SSC03875	30	SSC03872
12150	12150.s1	49	27.6667	SSC03881	27.6667	SSC04129
12150	12150.p1	51	29.4167	SSC03881	29.4167	SSC04129
11601	11601.p1	47	27	SSC03882	25.0833	SSC02866
11601	11601.s1	51	24	SSC03882	22.0833	SSC02866
11920	11920.s1	39	28.5833	SSC03890	29.75	SSC03795
11920	11920.p1	59	36.0833	SSC03890	37.25	SSC03795
12173	12173.p1	47	29.0833	SSC03896	25.5833	SSC03894
12173	12173.s1	64	32.1667	SSC03896	28.6667	SSC03894
12073	12073.s1	61	30	SSC03915	30.4167	SSC03912
12073	12073.p1	65	31.3333	SSC03915	31.75	SSC03912
11872	11872.p1	57	39.0833	SSC03916	33.5833	SSC03913
11872	11872.s1	82	40.9167	SSC03916	35.4167	SSC03913
12134	12134.s1	46	28.9167	SSC03917	27.3333	SSC03914
12134	12134.p1	55	26.9167	SSC03917	25.3333	SSC03914
11922	11922.s1	35	23.6667	SSC03928	25.4167	SSC03925
11922	11922.p1	47	26.0833	SSC03928	27.8333	SSC03925
12161	12161.p1	46	32.5833	SSC03931	29.9167	SSC03936
12161	12161.s1	54	31.3333	SSC03931	28.6667	SSC03936
11715	11715.p1	53	33	SSC03938	32.0833	undefine
11715	11715.s1	75	33	SSC03938	32.0833	undefine
12121	12121.p1	47	26	SSC03941	22.8333	SSC03893
12121	12121.s1	48	28	SSC03941	24.8333	SSC03893
11665	11665.s1	45	25.6667	SSC03945	25.75	SSC03944
11665	11665.p1	53	28.8333	SSC03945	28.9167	SSC03944
11979	11979.p1	32	28.1667	SSC03951	28.1667	SSC03949
11979	11979.s1	47	29.5	SSC03951	29.5	SSC03949
12117	12117.p1	63	35	SSC03967	33	SSC03937
12117	12117.s1	67	32.5833	SSC03967	30.5833	SSC03937
12219	12219.s1	78	39.5833	SSC03969	33.5	SSC03963
12219	12219.p1	81	43.8333	SSC03969	37.75	SSC03963
12091	12091.s1	50	31	SSC03978	30.25	SSC03975
12091	12091.p1	60	33.8333	SSC03978	33.0833	SSC03975
12120	12120.p1	57	39	SSC03980	29.75	SSC03976
12120	12120.s1	75	36.1667	SSC03980	26.9167	SSC03976
12060	12060.s1	44	26.4167	SSC04002	21.5	SSC03994
12060	12060.p1	70	28.5	SSC04002	23.5833	SSC03994
12007	12007.s1	46	26.75	SSC04004	32.1667	SSC03995
12007	12007.p1	70	29	SSC04004	34.4167	SSC03995
12377	12377.s1	50	30.5	SSC04008	28.25	SSC03997
12377	12377.p1	65	33.25	SSC04008	31	SSC03997
12185	12185.p1	60	41.4167	SSC04012	34.0833	SSC03999
12185	12185.s1	65	43.5833	SSC04012	36.25	SSC03999
12210	12210.s1	66	32.0833	SSC04024	31.4167	SSC04020
12210	12210.p1	72	34.75	SSC04024	34.0833	SSC04020
12469	12469.s1	50	32.1667	SSC04026	31.5	SSC04021
12469	12469.p1	65	30.1667	SSC04026	29.5	SSC04021
11990	11990.s1	57	30.6667	SSC04034	29.5	SSC04032
11990	11990.p1	68	32.75	SSC04034	31.5833	SSC04032
12325	12325.p1	42	31	SSC04036	26.8333	SSC04033
12325	12325.s1	54	24.25	SSC04036	20.0833	SSC04033
12382	12382.p1	62	36.6667	SSC04058	32.9167	SSC04048
12382	12382.s1	63	34.3333	SSC04058	30.5833	SSC04048
12368	12368.p1	68	29.5	SSC04059	28.75	SSC04049
12368	12368.s1	68	32.4167	SSC04059	31.6667	SSC04049
12369	12369.p1	64	33.25	SSC04062	31	SSC04051
12369	12369.s1	86	36.3333	SSC04062	34.0833	SSC04051
11716	11716.p1	52	32.1667	SSC04064	30	SSC04052
11716	11716.s1	75	36.4167	SSC04064	34.25	SSC04052
12237	12237.s1	51	33	SSC04068	35.25	SSC04054
12237	12237.p1	54	29	SSC04068	31.25	SSC04054
12247	12247.s1	66	36.0833	SSC04077	33.9167	SSC04073
12247	12247.p1	70	37.6667	SSC04077	35.5	SSC04073
12157	12157.s1	43	30.75	SSC04091	29.6667	SSC04086
12157	12157.p1	51	28.8333	SSC04091	27.75	SSC04086
12197	12197.s1	67	32.6667	SSC04094	31.8333	SSC04087
12197	12197.p1	78	32.6667	SSC04094	31.8333	SSC04087
12132	12132.s1	56	35.4167	SSC04096	31.6667	SSC04088
12132	12132.p1	65	33.6667	SSC04096	29.9167	SSC04088
12235	12235.p1	54	25.9167	SSC04100	26.9167	SSC04090
12235	12235.s1	55	28	SSC04100	29	SSC04090
12118	12118.s1	60	37.25	SSC04111	33.4167	undefine
12118	12118.p1	64	39.5	SSC04111	35.6667	undefine
12231	12231.s1	52	28.1667	SSC04112	26	SSC04107
12231	12231.p1	59	32.0833	SSC04112	29.9167	SSC04107
12257	12257.p1	62	33.5833	SSC04115	35.1667	SSC04108
12257	12257.s1	74	35	SSC04115	36.5833	SSC04108
12295	12295.s1	46	25.0833	SSC04118	23.5833	SSC04109
12295	12295.p1	62	29.5833	SSC04118	28.0833	SSC04109
12202	12202.p1	51	29	SSC04156	32.6667	SSC04153
12202	12202.s1	65	32.3333	SSC04156	36	SSC04153
11944	11944.s1	48	31.9167	SSC04178	33.5	SSC04171
11944	11944.p1	51	30.1667	SSC04178	31.75	SSC04171
12036	12036.p1	49	26.1667	SSC04181	24.9167	SSC04172
12036	12036.s1	59	29.8333	SSC04181	28.5833	SSC04172
12170	12170.s1	44	29.4167	SSC04183	27.25	SSC04173
12170	12170.p1	58	27.5	SSC04183	25.3333	SSC04173
11167	11167.p1	50	28.6667	SSC04186	27.8333	SSC01978
11167	11167.s1	53	32.4167	SSC04186	31.5833	SSC01978
12261	12261.s1	45	24.1667	SSC04201	25.3333	SSC12956
12261	12261.p1	62	29.3333	SSC04201	30.5	SSC12956
12020	12020.p1	60	38.1667	SSC04206	26.0833	SSC04198
12020	12020.s1	68	41.6667	SSC04206	29.5833	SSC04198
12044	12044.s1	39	25.0833	SSC04209	23.1667	SSC04199
12044	12044.p1	46	28.4167	SSC04209	26.5	SSC04199
12201	12201.p1	43	29.8333	SSC04226	26.6667	SSC04214
12201	12201.s1	68	31.1667	SSC04226	28	SSC04214
12187	12187.s1	43	24.5833	SSC04227	23.9167	SSC04221
12187	12187.p1	57	27	SSC04227	26.3333	SSC04221
12281	12281.s1	43	22.5	SSC04238	21.8333	SSC04234
12281	12281.p1	61	36.3333	SSC04238	35.6667	SSC04234
12241	12241.s1	55	37.3333	SSC04240	29.75	SSC04237
12241	12241.p1	85	38.5833	SSC04240	31	SSC04237
11957	11957.p1	69	35.5	SSC04250	35.1667	SSC04246
11957	11957.s1	82	38.4167	SSC04250	38.0833	SSC04246
12052	12052.s1	52	33.5833	SSC04252	33.0833	SSC04247
12052	12052.p1	68	31.5833	SSC04252	31.0833	SSC04247
12153	12153.s1	58	30.5833	SSC04260	25	SSC04307
12153	12153.p1	67	36	SSC04260	30.4167	SSC04307
12300	12300.p1	50	33.4167	SSC04272	30	SSC04269
12300	12300.s1	53	35.9167	SSC04272	32.5	SSC04269
12184	12184.p1	50	37.0833	SSC04286	35.8333	SSC04282
12184	12184.s1	77	39.5833	SSC04286	38.3333	SSC04282
12246	12246.s1	56	34.75	SSC04287	35.1667	SSC04236
12246	12246.p1	67	31.4167	SSC04287	31.8333	SSC04236
12289	12289.p1	53	33.5833	SSC04300	34.6667	SSC04296
12289	12289.s1	59	29.3333	SSC04300	30.4167	SSC04296
12206	12206.p1	50	29.8333	SSC04302	30.6667	SSC04297
12206	12206.s1	60	33.8333	SSC04302	34.6667	SSC04297
12224	12224.s1	59	29.5	SSC04309	30.3333	SSC04308
12224	12224.p1	64	31.25	SSC04309	32.0833	SSC04308
11654	11654.s1	52	31.8333	SSC04316	31.5	SSC04314
11654	11654.p1	59	30.3333	SSC04316	30	SSC04314
12359	12359.s1	50	27.1667	SSC04337	27.9167	SSC04327
12359	12359.p1	51	24.0833	SSC04337	24.8333	SSC04327
12324	12324.s1	48	32.5	SSC04340	29.9167	SSC04329
12324	12324.p1	50	31.5833	SSC04340	29	SSC04329
12473	12473.p1	42	29.5833	SSC04362	25.4167	SSC04354
12473	12473.s1	54	27.5833	SSC04362	23.4167	SSC04354
12290	12290.s1	64	36.5	SSC04364	20.8333	SSC04356
12290	12290.p1	77	37.75	SSC04364	22.0833	SSC04356
11948	11948.p1	77	37.9167	SSC04372	36.5	SSC04306
11948	11948.s1	78	35.5	SSC04372	34.0833	SSC04306
12130	12130.s1	72	46.5833	SSC04374	41.75	SSC04125
12130	12130.p1	74	46.5833	SSC04374	41.75	SSC04125
12279	12279.p1	61	35.75	SSC04379	33	SSC04371
12279	12279.s1	62	33.6667	SSC04379	30.9167	SSC04371
12099	12099.p1	81	55.8333	SSC04386	40.1667	SSC04384
12099	12099.s1	85	50.6667	SSC04386	35	SSC04384
12228	12228.p1	49	31.8333	SSC04388	27.8333	SSC04353
12228	12228.s1	61	29.8333	SSC04388	25.8333	SSC04353
12297	12297.s1	68	39.1667	SSC04389	35.5833	SSC04385
12297	12297.p1	73	36.0833	SSC04389	32.5	SSC04385
12212	12212.s1	49	34	SSC04409	32.0833	SSC04401
12212	12212.p1	63	34	SSC04409	32.0833	SSC04401
12101	12101.s1	65	33.5	SSC04411	37.0833	SSC04402
12101	12101.p1	83	33.5	SSC04411	37.0833	SSC04402
12152	12152.p1	58	37.9167	SSC04413	33.75	SSC04403
12152	12152.s1	70	39.75	SSC04413	35.5833	SSC04403
12361	12361.s1	57	32.5833	SSC04416	30.5833	SSC04404
12361	12361.p1	79	35	SSC04416	33	SSC04404
12366	12366.s1	49	27.3333	SSC04418	25.0833	SSC04471
12366	12366.p1	50	31.0833	SSC04418	28.8333	SSC04471
12345	12345.p1	69	40.3333	SSC04422	29.0833	SSC04405
12345	12345.s1	70	39.0833	SSC04422	27.8333	SSC04405
12316	12316.p1	45	28.4167	SSC04424	24	SSC04406
12316	12316.s1	57	32.9167	SSC04424	28.5	SSC04406
12367	12367.p1	61	32.75	SSC04426	32.3333	SSC04370
12367	12367.s1	70	32.75	SSC04426	32.3333	SSC04370
12229	12229.p1	52	30.8333	SSC04427	31.4167	SSC04407
12229	12229.s1	56	33.0833	SSC04427	33.6667	SSC04407
12320	12320.s1	52	30.5	SSC04442	25.5	SSC04436
12320	12320.p1	94	45.25	SSC04442	40.25	SSC04436
11110	11110.s1	40	28.75	SSC04444	26.3333	SSC04437
11110	11110.p1	57	30	SSC04444	27.5833	SSC04437
12303	12303.s1	51	32.75	SSC04446	27.3333	SSC04569
12303	12303.p1	60	29.1667	SSC04446	23.75	SSC04569
12370	12370.s1	70	42.4167	SSC04447	42	SSC04439
12370	12370.p1	80	40.5	SSC04447	40.0833	SSC04439
12048	12048.s1	45	33.4167	SSC04477	29.3333	SSC04466
12048	12048.p1	62	36.6667	SSC04477	32.5833	SSC04466
12180	12180.s1	73	42.9167	SSC04479	31.8333	SSC04467
12180	12180.p1	81	48.0833	SSC04479	37	SSC04467
12326	12326.s1	48	29.4167	SSC04489	26.6667	SSC04473
12326	12326.p1	55	31.4167	SSC04489	28.6667	SSC04473
12383	12383.s1	40	23.8333	SSC04492	21.3333	SSC04475
12383	12383.p1	63	27.75	SSC04492	25.25	SSC04475
12346	12346.s1	76	41.5	SSC04507	33.25	SSC04355
12346	12346.p1	80	43.0833	SSC04507	34.8333	SSC04355
12385	12385.p1	55	26.1667	SSC04508	25.25	SSC04502
12385	12385.s1	60	29	SSC04508	28.0833	SSC04502
12378	12378.s1	50	29.6667	SSC04510	33.3333	undefine
12378	12378.p1	63	28	SSC04510	31.6667	undefine
12329	12329.p1	59	30.4167	SSC04513	30.4167	SSC04505
12329	12329.s1	74	32.1667	SSC04513	32.1667	SSC04505
11916	11916.p1	47	32.8333	SSC04523	28.8333	SSC04519
11916	11916.s1	55	30.5	SSC04523	26.5	SSC04519
12296	12296.p1	66	29	SSC04525	30.1667	SSC04520
12296	12296.s1	72	30.4167	SSC04525	31.5833	SSC04520
12381	12381.p1	34	24.3333	SSC04528	23.0833	SSC04521
12381	12381.s1	49	22.8333	SSC04528	21.5833	SSC04521
12390	12390.s1	52	34.75	SSC04531	28.75	SSC04522
12390	12390.p1	63	32.5	SSC04531	26.5	SSC04522
12341	12341.p1	58	30.8333	SSC04552	31.1667	SSC04544
12341	12341.s1	63	33.4167	SSC04552	33.75	SSC04544
12238	12238.s1	69	39.6667	SSC04554	36.1667	SSC04545
12238	12238.p1	71	42.75	SSC04554	39.25	SSC04545
12314	12314.p1	81	48.4167	SSC04556	37.0833	SSC04470
12314	12314.s1	86	46.4167	SSC04556	35.0833	SSC04470
12399	12399.p1	40	34.3333	SSC04557	33.6667	SSC04472
12399	12399.s1	59	36.5	SSC04557	35.8333	SSC04472
12271	12271.p1	66	37	SSC04572	30.8333	SSC04543
12271	12271.s1	71	38.4167	SSC04572	32.25	SSC04543
12302	12302.s1	57	29.5	SSC04575	29.1667	SSC04567
12302	12302.p1	67	37.25	SSC04575	36.9167	SSC04567
12380	12380.s1	33	22.1667	SSC04577	18.75	SSC04570
12380	12380.p1	57	24.5	SSC04577	21.0833	SSC04570
12388	12388.p1	60	38	SSC04579	33.0833	SSC04571
12388	12388.s1	62	36.25	SSC04579	31.3333	SSC04571
12347	12347.p1	57	31.4167	SSC04581	29.25	SS0013002
12347	12347.s1	63	33	SSC04581	30.8333	SS0013002
12308	12308.p1	73	45.0833	SSC04604	30.75	SSC04596
12308	12308.s1	82	49.8333	SSC04604	35.5	SSC04596
12225	12225.s1	58	35.6667	SSC04612	33.3333	SSC04598
12225	12225.p1	72	36.8333	SSC04612	34.5	SSC04598
12351	12351.s1	79	40.25	SSC04614	30.8333	SSC04599
12351	12351.p1	93	42.0833	SSC04614	32.6667	SSC04599
12358	12358.p1	53	28.5	SSC04617	28.4167	SSC04600
12358	12358.s1	60	31.0833	SSC04617	31	SSC04600
12372	12372.p1	68	34.5	SSC04627	36.6667	SSC04626
12372	12372.s1	86	36.6667	SSC04627	38.8333	SSC04626
12070	12070.p1	56	28.75	SSC04641	24.75	SSC04636
12070	12070.s1	78	33.0833	SSC04641	29.0833	SSC04636
12274	12274.p1	50	30.8333	SSC04644	30.6667	SSC04637
12274	12274.s1	54	28.5833	SSC04644	28.4167	SSC04637
12304	12304.s1	36	26.5	SSC04646	30.8333	SSC04638
12304	12304.p1	62	28.8333	SSC04646	33.1667	SSC04638
12340	12340.s1	52	29.9167	SSC04650	31.75	SSC04640
12340	12340.p1	59	24.6667	SSC04650	26.5	SSC04640
12154	12154.s1	56	30.1667	SSC04662	29.0833	SSC04542
12154	12154.p1	68	35.25	SSC04662	34.1667	SSC04542
12227	12227.s1	42	28.9167	SSC04666	27.1667	SSC04659
12227	12227.p1	52	26.75	SSC04666	25	SSC04659
12189	12189.s1	55	32.75	SSC04667	33.6667	SSC04660
12189	12189.p1	57	30.5833	SSC04667	31.5	SSC04660
12373	12373.s1	48	35.5	SSC04680	34.0833	SSC04676
12373	12373.p1	57	37.25	SSC04680	35.8333	SSC04676
12331	12331.p1	50	34.4167	SSC04682	38.4167	SSC04677
12331	12331.s1	67	37.1667	SSC04682	41.1667	SSC04677
11653	11653.p1	55	32.4167	SSC04684	26.9167	SSC04678
11653	11653.s1	67	31.5	SSC04684	26	SSC04678
12250	12250.p1	38	24.5	SSC04699	23.9167	SSC04695
12250	12250.s1	54	29.0833	SSC04699	28.5	SSC04695
12420	12420.p1	72	40.4167	SSC04701	30.8333	SSC04696
12420	12420.s1	74	43.4167	SSC04701	33.8333	SSC04696
12418	12418.p1	69	39.5	SSC04708	26.1667	SSC04706
12418	12418.s1	91	41.25	SSC04708	27.9167	SSC04706
12492	12492.p1	67	38.6667	SSC04723	31.8333	SSC04722
12492	12492.s1	80	41	SSC04723	34.1667	SSC04722
12056	12056.p1	48	28	SSC04740	26.4167	SSC04736
12056	12056.s1	57	31.4167	SSC04740	29.8333	SSC04736
12221	12221.p1	62	36.8333	SSC04743	37.8333	SSC04739
12221	12221.s1	83	34.8333	SSC04743	35.8333	SSC04739
12618	12618.p1	51	40.5	SSC04752	33.75	SSC04749
12618	12618.s1	77	39.25	SSC04752	32.5	SSC04749
12061	12061.s1	42	29.3333	SSC04763	30.6667	SSC04759
12061	12061.p1	52	30.9167	SSC04763	32.25	SSC04759
12321	12321.s1	53	36.8333	SSC04765	32.75	SSC04760
12321	12321.p1	69	35.5	SSC04765	31.4167	SSC04760
12463	12463.s1	53	28.4167	SSC04782	29.8333	SSC04781
12463	12463.p1	63	31	SSC04782	32.4167	SSC04781
11722	11722.p1	44	28.3333	SSC04801	28.4167	SSC04798
11722	11722.s1	52	30.1667	SSC04801	30.25	SSC04798
12686	12686.s1	75	45.5833	SSC04803	26.25	SSC04799
12686	12686.p1	91	47.0833	SSC04803	27.75	SSC04799
12100	12100.s1	56	29	SSC04817	24.9167	SSC04813
12100	12100.p1	62	31.5	SSC04817	27.4167	SSC04813
12160	12160.p1	69	31	SSC04819	31.4167	SSC04814
12160	12160.s1	81	34	SSC04819	34.4167	SSC04814
11868	11868.s1	44	29.6667	SSC04820	28.0833	SSC04815
11868	11868.p1	57	27.3333	SSC04820	25.75	SSC04815
12494	12494.p1	67	32.8333	SSC04832	38.1667	SSC04787
12494	12494.s1	71	29.75	SSC04832	35.0833	SSC04787
12680	12680.s1	66	39.0833	SSC04833	36.5	SSC05145
12680	12680.p1	73	42.5833	SSC04833	40	SSC05145
12467	12467.s1	42	28.5	SSC04835	27.5833	SSC04829
12467	12467.p1	58	26.0833	SSC04835	25.1667	SSC04829
12434	12434.s1	64	41.3333	SSC04848	33.6667	SSC04843
12434	12434.p1	67	44.8333	SSC04848	37.1667	SSC04843
12072	12072.p1	56	30.1667	SSC04854	25.1667	SSC04852
12072	12072.s1	59	32.0833	SSC04854	27.0833	SSC04852
12041	12041.s1	64	33.5	SSC04867	32.6667	SSC04862
12041	12041.p1	65	31.25	SSC04867	30.4167	SSC04862
12424	12424.s1	58	34.5833	SSC04871	31.5	SSC04864
12424	12424.p1	84	36.5833	SSC04871	33.5	SSC04864
12275	12275.s1	51	28	SSC04882	27.3333	SSC04880
12275	12275.p1	56	32.0833	SSC04882	31.4167	SSC04880
12401	12401.s1	46	37.3333	SSC04892	37.3333	SSC04891
12401	12401.p1	52	37.3333	SSC04892	37.3333	SSC04891
12412	12412.p1	54	23.25	SSC04901	24.6667	SSC04853
12412	12412.s1	59	24.5	SSC04901	25.9167	SSC04853
12375	12375.p1	90	47.9167	SSC04906	33.0833	SSC04904
12375	12375.s1	107	56.25	SSC04906	41.4167	SSC04904
11917	11917.p1	32	22.3333	SSC04920	29.3333	SSC04914
11917	11917.s1	34	25.9167	SSC04920	32.9167	SSC04914
12335	12335.s1	63	34.6667	SSC04922	34.5	SSC04916
12335	12335.p1	64	33.0833	SSC04922	32.9167	SSC04916
12501	12501.p1	71	44.3333	SSC04933	36.5833	SSC04930
12501	12501.s1	71	41.75	SSC04933	34	SSC04930
12731	12731.p1	60	23.5	SSC04935	21.75	SSC04887
12731	12731.s1	70	33.25	SSC04935	31.5	SSC04887
12481	12481.p1	56	39.4167	SSC04945	33.6667	SSC04943
12481	12481.s1	67	36	SSC04945	30.25	SSC04943
12798	12798.s1	60	27.5	SSC04947	26.1667	SSC04944
12798	12798.p1	70	30.8333	SSC04947	29.5	SSC04944
12211	12211.s1	45	29.25	SSC04952	28.3333	SSC04951
12211	12211.p1	73	34.3333	SSC04952	33.4167	SSC04951
12675	12675.s2	50	26.5	SSC04962	26.75	SSC04959
12675	12675.p1	79	32.1667	SSC04962	32.4167	SSC04959
12014	12014.s1	65	35.5833	SSC04972	34	SSC04969
12014	12014.p1	74	33.8333	SSC04972	32.25	SSC04969
12243	12243.p1	62	29.9167	SSC04974	33.6667	SSC04970
12243	12243.s1	63	28.4167	SSC04974	32.1667	SSC04970
12498	12498.s1	92	57.9167	SSC04986	36.5	SSC04980
12498	12498.p1	94	55.0833	SSC04986	33.6667	SSC04980
12869	12869.s1	56	28.8333	SSC04988	30.3333	SSC04982
12869	12869.p1	58	31.1667	SSC04988	32.6667	SSC04982
12550	12550.s1	57	42.6667	SSC04990	34	SSC04983
12550	12550.p1	72	43.6667	SSC04990	35	SSC04983
12523	12523.p1	43	21.1667	SSC04993	20.4167	SSC04984
12523	12523.s1	44	23.25	SSC04993	22.5	SSC04984
12597	12597.p1	55	29.75	SSC04998	30	SSC05010
12597	12597.s1	57	30.9167	SSC04998	31.1667	SSC05010
12440	12440.p1	58	24.4167	SSC05000	37.3333	SSC04997
12440	12440.s1	75	26.5833	SSC05000	39.5	SSC04997
11981	11981.s1	58	30.5833	SSC05015	30.5	SSC05009
11981	11981.p1	61	32.75	SSC05015	32.6667	SSC05009
12790	12790.s1	46	33.5	SSC05019	32	SSC05012
12790	12790.p1	52	34.5833	SSC05019	33.0833	SSC05012
12575	12575.p1	35	30	SSC05021	27.1667	SSC05013
12575	12575.s1	44	28.4167	SSC05021	25.5833	SSC05013
12540	12540.s1	66	45.5	SSC05039	39.0833	SSC05032
12540	12540.p1	67	43.0833	SSC05039	36.6667	SSC05032
12255	12255.s1	59	26.0833	SSC05041	26.5	SSC05033
12255	12255.p1	77	36.5833	SSC05041	37	SSC05033
12588	12588.s1	64	41.25	SSC05043	34.1667	SSC05035
12588	12588.p1	75	37.25	SSC05043	30.1667	SSC05035
12444	12444.s1	57	34.5	SSC05045	33.6667	SSC05036
12444	12444.p1	58	31.9167	SSC05045	31.0833	SSC05036
12449	12449.s1	69	44.4167	SSC05055	32	SSC05053
12449	12449.p1	73	42.9167	SSC05055	30.5	SSC05053
12483	12483.p1	51	31.25	SSC05072	32.1667	SSC05068
12483	12483.s1	68	34.0833	SSC05072	35	SSC05068
12592	12592.s1	66	42	SSC05073	35.8333	SSC05069
12592	12592.p1	69	44	SSC05073	37.8333	SSC05069
12493	12493.p1	70	42.0833	SSC05075	38.25	SSC05070
12493	12493.s1	71	38.0833	SSC05075	34.25	SSC05070
12534	12534.p1	44	30.5	SSC05083	24.8333	SSC05080
12534	12534.s1	61	32.8333	SSC05083	27.1667	SSC05080
12563	12563.s1	50	32	SSC05085	22	SSC05158
12563	12563.p1	52	35.3333	SSC05085	25.3333	SSC05158
12086	12086.s1	61	27	SSC05104	24.4167	SSC05095
12086	12086.p1	77	38	SSC05104	35.4167	SSC05095
12113	12113.p1	60	34.0833	SSC05106	32.1667	SSC05096
12113	12113.s1	61	31.6667	SSC05106	29.75	SSC05096
12396	12396.p1	66	43.0833	SSC05108	34.1667	SSC05097
12396	12396.s1	84	40.25	SSC05108	31.3333	SSC05097
12447	12447.s1	53	27.25	SSC05110	23.1667	SSC05098
12447	12447.p1	55	30.25	SSC05110	26.1667	SSC05098
12603	12603.p1	88	38.0833	SSC05112	38.5	SSC05099
12603	12603.s1	105	38.0833	SSC05112	38.5	SSC05099
12661	12661.s1	53	41.3333	SSC05114	34.6667	SSC05060
12661	12661.p1	80	44.0833	SSC05114	37.4167	SSC05060
12499	12499.p1	41	36.1667	SSC05115	31.75	SSC05100
12499	12499.s1	56	33.5833	SSC05115	29.1667	SSC05100
12515	12515.s1	58	33	SSC05118	29.25	SSC05101
12515	12515.p1	59	31	SSC05118	27.25	SSC05101
12623	12623.p1	42	33.9167	SSC05131	32.6667	SSC05127
12623	12623.s1	72	31.8333	SSC05131	30.5833	SSC05127
12407	12407.p1	50	26.5833	SSC05133	22.75	SSC05128
12407	12407.s1	74	31.0833	SSC05133	27.25	SSC05128
12532	12532.s1	49	34.25	SSC05139	33.9167	SSC05144
12532	12532.p1	69	31.5	SSC05139	31.1667	SSC05144
12524	12524.p1	38	30.6667	SSC05153	27.75	SSC05152
12524	12524.s1	54	32.6667	SSC05153	29.75	SSC05152
12175	12175.p1	91	47.75	SSC05182	33.6667	SSC05174
12175	12175.s1	92	46.1667	SSC05182	32.0833	SSC05174
12360	12360.p1	64	32.5	SSC05184	30.5833	SSC05176
12360	12360.s1	65	31.4167	SSC05184	29.5	SSC05176
12394	12394.p1	52	31.3333	SSC05187	32.25	SSC05177
12394	12394.s1	62	29.5	SSC05187	30.4167	SSC05177
12650	12650.p1	55	35.0833	SSC05188	31.5	SSC05178
12650	12650.s1	80	36.8333	SSC05188	33.25	SSC05178
12451	12451.p1	81	48.5	SSC05190	39.6667	SSC05179
12451	12451.s1	84	45.75	SSC05190	36.9167	SSC05179
12705	12705.p1	66	35.75	SSC05192	34.6667	SSC05180
12705	12705.s1	72	37.5	SSC05192	36.4167	SSC05180
12671	12671.s1	67	34.3333	SSC05207	30.5833	SSC05202
12671	12671.p1	68	39	SSC05207	35.25	SSC05202
12285	12285.p1	76	42	SSC05209	36.8333	SSC05203
12285	12285.s1	87	37.5	SSC05209	32.3333	SSC05203
12441	12441.s1	69	39.6667	SSC05240	33	SSC05236
12441	12441.p1	83	36.5833	SSC05240	29.9167	SSC05236
12598	12598.p1	48	31.5	SSC05242	27.75	SSC05237
12598	12598.s1	55	36.9167	SSC05242	33.1667	SSC05237
12689	12689.p1	53	30.5833	SSC05245	29.4167	SSC05227
12689	12689.s1	66	34.3333	SSC05245	33.1667	SSC05227
12648	12648.p1	66	34.1667	SSC05247	33.5833	SSC05238
12648	12648.s1	68	32.75	SSC05247	32.1667	SSC05238
12518	12518.s1	62	35.1667	SSC05256	27.5833	SSC05253
12518	12518.p1	78	34	SSC05256	26.4167	SSC05253
12631	12631.s1	72	34.9167	SSC05283	32.0833	SSC05279
12631	12631.p1	77	36.6667	SSC05283	33.8333	SSC05279
12510	12510.p1	101	46.8333	SSC05289	40	SSC05287
12510	12510.s1	101	50	SSC05289	43.1667	SSC05287
12572	12572.p1	80	33.3333	SSC05291	33.1667	SSC05288
12572	12572.s1	81	41.6667	SSC05291	41.5	SSC05288
12517	12517.p1	54	35.75	SSC05293	23.9167	SSC05441
12517	12517.s1	73	37.5	SSC05293	25.6667	SSC05441
12507	12507.s1	47	28.8333	SSC05294	27.75	SSC05239
12507	12507.p1	83	36.9167	SSC05294	35.8333	SSC05239
12552	12552.p1	47	29.6667	SSC05306	30.25	SSC05302
12552	12552.s1	84	34.1667	SSC05306	34.75	SSC05302
12460	12460.s1	69	33.9167	SSC05308	33.6667	SSC05151
12460	12460.p1	79	31.5	SSC05308	31.25	SSC05151
12363	12363.s1	62	30.9167	SSC05311	28.5	SSC05304
12363	12363.p1	71	38.5	SSC05311	36.0833	SSC05304
12445	12445.p1	58	28.5	SSC05313	28	SSC05303
12445	12445.s1	58	32.8333	SSC05313	32.3333	SSC05303
12581	12581.p1	48	40.9167	SSC05315	32.75	SSC05305
12581	12581.s1	71	37.6667	SSC05315	29.5	SSC05305
12457	12457.p1	63	31.0833	SSC05333	30.3333	SSC05327
12457	12457.s1	64	35	SSC05333	34.25	SSC05327
12690	12690.s1	50	33	SSC05338	27.1667	SSC05329
12690	12690.p1	62	32	SSC05338	26.1667	SSC05329
12657	12657.p1	52	32.1667	SSC05343	31	SSC05331
12657	12657.s1	55	30.75	SSC05343	29.5833	SSC05331
12722	12722.p1	53	30.0833	SSC05361	28.4167	SSC05355
12722	12722.s1	60	34.8333	SSC05361	33.1667	SSC05355
12694	12694.s1	56	31.6667	SSC05364	28.9167	SSC05357
12694	12694.p1	63	29.75	SSC05364	27	SSC05357
12585	12585.p1	58	36.4167	SSC05368	36	SSC12796
12585	12585.s1	81	38.5833	SSC05368	38.1667	SSC12796
12679	12679.s1	57	33.8333	SSC05382	40.9167	SSC05375
12679	12679.p1	72	31.9167	SSC05382	39	SSC05375
12643	12643.p1	61	33.9167	SSC05385	26.6667	SSC05376
12643	12643.s1	63	38.25	SSC05385	31	SSC05376
12688	12688.p1	57	33.25	SSC05387	30.9167	SSC05377
12688	12688.s1	64	31.6667	SSC05387	29.3333	SSC05377
12630	12630.s1	63	33.9167	SSC05390	34.75	SSC05379
12630	12630.p1	68	31.5833	SSC05390	32.4167	SSC05379
12741	12741.p1	66	36.4167	SSC05402	38	SSC05397
12741	12741.s1	66	38.4167	SSC05402	40	SSC05397
12456	12456.p1	53	31.4167	SSC05406	24.5	SSC05400
12456	12456.s1	62	33.6667	SSC05406	26.75	SSC05400
12673	12673.p1	52	28	SSC05408	32.9167	SSC05401
12673	12673.s1	66	29.75	SSC05408	34.6667	SSC05401
12252	12252.p1	62	33.0833	SSC05424	30.1667	SSC05419
12252	12252.s1	73	36.1667	SSC05424	33.25	SSC05419
12610	12610.s1	45	23	SSC05426	29.4167	SSC05420
12610	12610.p1	57	26.4167	SSC05426	32.8333	SSC05420
12541	12541.p1	73	41.5	SSC05428	26.6667	SSC05421
12541	12541.s1	85	39.6667	SSC05428	24.8333	SSC05421
12317	12317.p1	59	33.5833	SSC05447	31.6667	SSC05439
12317	12317.s1	61	29.5833	SSC05447	27.6667	SSC05439
12403	12403.s1	37	29.8333	SSC05449	30.5833	SSC05440
12403	12403.p1	57	27.6667	SSC05449	28.4167	SSC05440
12605	12605.p1	79	41.6667	SSC05454	39.25	SSC06550
12605	12605.s1	92	44.75	SSC05454	42.3333	SSC06550
12621	12621.p1	51	27	SSC05456	26.5	SSC05443
12621	12621.s1	59	24.25	SSC05456	23.75	SSC05443
12435	12435.p1	43	23.3333	SSC05457	21	SSC05444
12435	12435.s1	45	25.4167	SSC05457	23.0833	SSC05444
12727	12727.p1	58	33.75	SSC05459	24.25	SSC05445
12727	12727.s1	62	36.8333	SSC05459	27.3333	SSC05445
12749	12749.p1	51	26.25	SSC05484	25.8333	SSC05473
12749	12749.s1	52	29.25	SSC05484	28.8333	SSC05473
12716	12716.p1	67	39.5	SSC05486	29.0833	SSC05474
12716	12716.s1	95	38.3333	SSC05486	27.9167	SSC05474
11812	11812.s1	49	27.25	SSC05488	23.25	SSC05534
11812	11812.p1	52	25.1667	SSC05488	21.1667	SSC05534
12681	12681.s1	66	27.75	SSC05490	25.75	SSC05475
12681	12681.p1	72	34	SSC05490	32	SSC05475
12568	12568.p1	64	44	SSC05496	35.9167	SSC05476
12568	12568.s1	74	42.9167	SSC05496	34.8333	SSC05476
12724	12724.s1	61	27.25	SSC05504	25.1667	SSC05479
12724	12724.p1	65	29.0833	SSC05504	27	SSC05479
12770	12770.p1	57	30.5833	SSC05506	26.25	SSC05480
12770	12770.s1	63	32.0833	SSC05506	27.75	SSC05480
12536	12536.p1	53	36.75	SSC05508	31.8333	SSC05481
12536	12536.s1	79	37.6667	SSC05508	32.75	SSC05481
12579	12579.p1	67	30.25	SSC05521	39.5	SSC05517
12579	12579.s1	80	29	SSC05521	38.25	SSC05517
12641	12641.p1	68	34.6667	SSC05523	36.0833	SSC05518
12641	12641.s1	77	37.3333	SSC05523	38.75	SSC05518
12647	12647.s1	67	43.5833	SSC05525	32.9167	SSC05422
12647	12647.p1	81	45.8333	SSC05525	35.1667	SSC05422
12697	12697.s1	50	25.4167	SSC05526	25.6667	SSC05519
12697	12697.p1	68	24.25	SSC05526	24.5	SSC05519
12655	12655.s1	57	23.6667	SSC05528	19.5833	SSC05520
12655	12655.p1	60	33	SSC05528	28.9167	SSC05520
12426	12426.s1	58	37	SSC05547	36.6667	SSC05542
12426	12426.p1	64	33.75	SSC05547	33.4167	SSC05542
12683	12683.s1	45	35.1667	SSC05549	32.1667	SSC05543
12683	12683.p1	50	31.5833	SSC05549	28.5833	SSC05543
12011	12011.s1	67	45.3333	SSC05559	37.75	SSC05555
12011	12011.p1	99	47.75	SSC05559	40.1667	SSC05555
12646	12646.p1	43	25.5833	SSC05561	27.4167	SSC05556
12646	12646.s1	51	26.8333	SSC05561	28.6667	SSC05556
12787	12787.p1	62	39.5	SSC05564	34.0833	SSC05557
12787	12787.s1	67	36.5833	SSC05564	31.1667	SSC05557
12674	12674.p1	50	33.1667	SSC05566	27.3333	SSC05558
12674	12674.s1	69	35.0833	SSC05566	29.25	SSC05558
12415	12415.s1	33	25.1667	SSC05578	22.25	SSC05573
12415	12415.p1	58	28.5	SSC05578	25.5833	SSC05573
12784	12784.s1	61	27	SSC05583	31.9167	SSC05575
12784	12784.p1	72	31	SSC05583	35.9167	SSC05575
12437	12437.s1	74	35	SSC05587	29.6667	SSC05577
12437	12437.p1	86	39.0833	SSC05587	33.75	SSC05577
12578	12578.p1	61	40	SSC05592	33.1667	SSC05591
12578	12578.s1	83	36.6667	SSC05592	29.8333	SSC05591
12780	12780.p1	54	31.3333	SSC05610	36.6667	SSC05602
12780	12780.s1	82	33.25	SSC05610	38.5833	SSC05602
12430	12430.p1	63	39.0833	SSC05612	32.0833	SSC05603
12430	12430.s1	68	40.4167	SSC05612	33.4167	SSC05603
12682	12682.s1	52	35.4167	SSC05617	33.9167	SSC05605
12682	12682.p1	55	33.8333	SSC05617	32.3333	SSC05605
12662	12662.s1	65	31.3333	SSC05620	35.3333	SSC05607
12662	12662.p1	67	39.0833	SSC05620	43.0833	SSC05607
12773	12773.s1	56	29.5	SSC05621	28.25	SSC05608
12773	12773.p1	60	33	SSC05621	31.75	SSC05608
11818	11818.p1	70	37.4167	SSC05623	33.4167	SSC05609
11818	11818.s1	107	35.1667	SSC05623	31.1667	SSC05609
12565	12565.p1	50	29.4167	SSC05640	28.8333	SSC05632
12565	12565.s1	56	31.4167	SSC05640	30.8333	SSC05632
12484	12484.p1	35	27.25	SSC05643	23.25	SSC05634
12484	12484.s1	52	25.9167	SSC05643	21.9167	SSC05634
11726	11726.s1	61	32.9167	SSC05648	33	SSC05636
11726	11726.p1	95	36.3333	SSC05648	36.4167	SSC05636
12619	12619.p1	47	32.4167	SSC05656	33.8333	SSC05637
12619	12619.s1	73	34.75	SSC05656	36.1667	SSC05637
12656	12656.s1	52	25.1667	SSC05658	19.0833	SSC05638
12656	12656.p1	58	30.5	SSC05658	24.4167	SSC05638
12595	12595.s1	61	30.0833	SSC05660	30.9167	SSC05639
12595	12595.p1	62	36.5	SSC05660	37.3333	SSC05639
12719	12719.s1	74	37.5833	SSC05679	34.5833	SSC05672
12719	12719.p1	81	39.75	SSC05679	36.75	SSC05672
12701	12701.p1	39	23.1667	SSC05681	22.75	SSC05673
12701	12701.s1	49	19.4167	SSC05681	19	SSC05673
12715	12715.p1	54	31.0833	SSC05683	35.25	SSC05695
12715	12715.s1	66	33.5	SSC05683	37.6667	SSC05695
12636	12636.s1	61	32.5833	SSC05685	29	SSC05606
12636	12636.p1	62	34.5	SSC05685	30.9167	SSC05606
12695	12695.s1	38	21.8333	SSC05688	24.75	SSC05676
12695	12695.p1	51	23.5833	SSC05688	26.5	SSC05676
13143	13143.s1	69	32.25	SSC05698	32.4167	SSC05696
13143	13143.p1	70	34.25	SSC05698	34.4167	SSC05696
12772	12772.s1	60	35	SSC05700	30.5833	SSC05677
12772	12772.p1	64	36.4167	SSC05700	32	SSC05677
12405	12405.s1	51	33	SSC05713	31.5	SSC05710
12405	12405.p1	57	30.5	SSC05713	29	SSC05710
12939	12939.p1	57	29.9167	SSC05716	26.0833	SSC05712
12939	12939.s1	62	36.9167	SSC05716	33.0833	SSC05712
12795	12795.p1	67	47.1667	SSC05725	37.9167	SSC05724
12795	12795.s1	79	43.0833	SSC05725	33.8333	SSC05724
13095	13095.s1	32	25.1667	SSC05738	23.9167	SSC05733
13095	13095.p1	49	28.8333	SSC05738	27.5833	SSC05733
12944	12944.s1	35	27.4167	SSC05749	26.5	SSC05746
12944	12944.p1	40	24.5	SSC05749	23.5833	SSC05746
12108	12108.s1	50	28	SSC05762	27.5	SSC05757
12108	12108.p1	66	34.75	SSC05762	34.25	SSC05757
12738	12738.s1	68	40.1667	SSC05764	37.5	SSC05760
12738	12738.p1	70	40.1667	SSC05764	37.5	SSC05760
12301	12301.p1	58	29.5833	SSC05772	29.5833	SSC05769
12301	12301.s1	59	26.5	SSC05772	26.5	SSC05769
12793	12793.p1	73	41.9167	SSC05775	37.9167	SSC05770
12793	12793.s1	73	36.9167	SSC05775	32.9167	SSC05770
12624	12624.p1	57	34.3333	SSC05781	41.4167	SSC05779
12624	12624.s1	68	37.5	SSC05781	44.5833	SSC05779
12720	12720.p1	53	37.1667	SSC05791	33.9167	SSC05788
12720	12720.s1	64	34.1667	SSC05791	30.9167	SSC05788
12802	12802.p1	48	31.8333	SSC05809	29.5833	SSC05801
12802	12802.s1	62	34.1667	SSC05809	31.9167	SSC05801
12729	12729.s1	41	26.1667	SSC05818	25.9167	SSC05815
12729	12729.p1	51	22.6667	SSC05818	22.4167	SSC05815
12480	12480.p1	50	25.8333	SSC05820	25.9167	SSC05816
12480	12480.s1	51	23.8333	SSC05820	23.9167	SSC05816
12845	12845.s1	57	30.4167	SSC05822	33.5	SSC05817
12845	12845.p1	70	29.1667	SSC05822	32.25	SSC05817
12766	12766.s1	42	27.25	SSC05837	24.4167	SSC05832
12766	12766.p1	83	35.1667	SSC05837	32.3333	SSC05832
12892	12892.s1	80	34.8333	SSC05840	23.9167	SSC05933
12892	12892.p1	84	43.9167	SSC05840	33	SSC05933
12574	12574.p1	53	26.8333	SSC05843	26.5833	SSC05833
12574	12574.s1	53	28.5833	SSC05843	28.3333	SSC05833
12932	12932.p1	42	24.75	SSC05844	23.6667	SSC05834
12932	12932.s1	49	26.5833	SSC05844	25.5	SSC05834
12792	12792.s1	63	39.5	SSC05846	40.6667	SSC05835
12792	12792.p1	74	37.75	SSC05846	38.9167	SSC05835
12778	12778.p1	81	40.3333	SSC05852	39	SSC05851
12778	12778.s1	91	38.0833	SSC05852	36.75	SSC05851
12837	12837.s1	59	29.3333	SSC05864	29.25	SSC05863
12837	12837.p1	67	31.6667	SSC05864	31.5833	SSC05863
12733	12733.p1	69	29.9167	SSC05871	31.9167	SSC05868
12733	12733.s1	73	32.25	SSC05871	34.25	SSC05868
12076	12076.p1	56	33.3333	SSC05877	30	SSC05876
12076	12076.s1	64	36.9167	SSC05877	33.5833	SSC05876
12582	12582.s1	53	32.1667	SSC05891	22.3333	SSC05887
12582	12582.p1	75	35	SSC05891	25.1667	SSC05887
12861	12861.p1	49	31.75	SSC05905	28.8333	SSC05899
12861	12861.s1	73	33.5	SSC05905	30.5833	SSC05899
12669	12669.s1	71	36	SSC05907	35.3333	SSC05900
12669	12669.p1	73	32.9167	SSC05907	32.25	SSC05900
12796	12796.p1	46	25.1667	SSC05925	25.0833	SSC05921
12796	12796.s1	54	23.5	SSC05925	23.4167	SSC05921
12879	12879.s1	53	37.6667	SSC05927	34.1667	SSC05922
12879	12879.p1	58	33.6667	SSC05927	30.1667	SSC05922
12691	12691.s1	54	24.5833	SSC05952	27.25	SSC05964
12691	12691.p1	64	37.5	SSC05952	40.1667	SSC05964
12573	12573.p1	52	36.5	SSC05953	37	SSC05948
12573	12573.s1	86	41.8333	SSC05953	42.3333	SSC05948
12775	12775.p1	38	29.6667	SSC05958	30.8333	SSC05951
12775	12775.s1	71	32.0833	SSC05958	33.25	SSC05951
12785	12785.s1	44	20.8333	SSC05979	28.5833	SSC05974
12785	12785.p1	57	30.0833	SSC05979	37.8333	SSC05974
12850	12850.s1	57	36.8333	SSC05981	39.4167	SS0013015
12850	12850.p1	59	34.8333	SSC05981	37.4167	SS0013015
12891	12891.p1	78	41.3333	SSC05985	34.5833	SSC05976
12891	12891.s1	83	38.5833	SSC05985	31.8333	SSC05976
12735	12735.p1	58	37	SSC05993	31.9167	SSC05991
12735	12735.s1	65	38.5	SSC05993	33.4167	SSC05991
12799	12799.p1	68	38.3333	SSC06002	38.25	SSC05998
12799	12799.s1	69	33.3333	SSC06002	33.25	SSC05998
12529	12529.s1	71	40.6667	SSC06004	33.6667	SSC05999
12529	12529.p1	83	42.5833	SSC06004	35.5833	SSC05999
12526	12526.s1	53	29.9167	SSC06006	31.6667	SSC06000
12526	12526.p1	54	32	SSC06006	33.75	SSC06000
12969	12969.p1	65	36.4167	SSC06008	30	SSC06001
12969	12969.s1	85	42.75	SSC06008	36.3333	SSC06001
12832	12832.p1	76	41.25	SSC06016	32.5	SSC06015
12832	12832.s1	84	43.0833	SSC06016	34.3333	SSC06015
12622	12622.s1	48	33.75	SSC06019	34	SSC05798
12622	12622.p1	62	35.0833	SSC06019	35.3333	SSC05798
12875	12875.s1	57	28	SSC06022	27.1667	SSC06021
12875	12875.p1	64	30.5833	SSC06022	29.75	SSC06021
12860	12860.p1	62	30.9167	SSC06034	28.5	SSC06032
12860	12860.s1	63	32.5	SSC06034	30.0833	SSC06032
12462	12462.p1	62	40	SSC06036	37.75	SSC05869
12462	12462.s1	67	36	SSC06036	33.75	SSC05869
12162	12162.s1	74	42.5833	SSC06053	23.75	SSC06045
12162	12162.p1	85	49.3333	SSC06053	30.5	SSC06045
12700	12700.p1	50	26.3333	SSC06055	23.5833	SSC06046
12700	12700.s1	66	29	SSC06055	26.25	SSC06046
12637	12637.s1	47	29.1667	SSC06058	30.0833	SSC06048
12637	12637.p1	51	26.9167	SSC06058	27.8333	SSC06048
12843	12843.s1	65	34	SSC06060	30.5833	SSC06049
12843	12843.p1	87	34	SSC06060	30.5833	SSC06049
12826	12826.p1	52	29.6667	SSC06071	27.5833	SSC06070
12826	12826.s1	56	31.8333	SSC06071	29.75	SSC06070
12723	12723.s1	58	29.25	SSC06073	30.25	SSC06273
12723	12723.p1	69	31.3333	SSC06073	32.3333	SSC06273
12821	12821.s1	61	36.6667	SSC06077	35.1667	SSC05936
12821	12821.p1	66	41.5833	SSC06077	40.0833	SSC05936
12838	12838.p1	25	22.9167	SSC06084	21.0833	SSC06081
12838	12838.s1	43	20.5	SSC06084	18.6667	SSC06081
12921	12921.p1	43	23.75	SSC06088	24.1667	SSC06083
12921	12921.s1	62	28.5833	SSC06088	29	SSC06083
12864	12864.s1	65	36.9167	SSC06103	24.9167	SSC06097
12864	12864.p1	68	44.0833	SSC06103	32.0833	SSC06097
12859	12859.p1	77	37.4167	SSC06105	37.75	SSC06098
12859	12859.s1	77	35.1667	SSC06105	35.5	SSC06098
12899	12899.p1	65	34.1667	SSC06109	34.5833	SSC06102
12899	12899.s1	91	37.0833	SSC06109	37.5	SSC06102
12739	12739.s1	61	30.4167	SSC06123	29.6667	SSC06119
12739	12739.p1	70	27.75	SSC06123	27	SSC06119
12664	12664.p1	56	31.0833	SSC06125	27.0833	SSC06120
12664	12664.s1	72	34.5833	SSC06125	30.5833	SSC06120
12653	12653.p1	65	33.6667	SSC06127	28.5	SSC06121
12653	12653.s1	68	36.1667	SSC06127	31	SSC06121
12703	12703.p1	59	35	SSC06129	36.25	SSC06122
12703	12703.s1	59	32.0833	SSC06129	33.3333	SSC06122
12938	12938.s1	55	30.25	SSC06139	26.4167	SSC06135
12938	12938.p1	69	32.3333	SSC06139	28.5	SSC06135
12953	12953.s1	46	25.8333	SSC06142	24.3333	SSC06137
12953	12953.p1	49	28.3333	SSC06142	26.8333	SSC06137
12908	12908.p1	56	40.5	SSC06144	37.75	SSC06138
12908	12908.s1	60	37.9167	SSC06144	35.1667	SSC06138
13154	13154.s1	75	39.9167	SSC06151	35.8333	SSC06149
13154	13154.p1	89	39.9167	SSC06151	35.8333	SSC06149
12626	12626.s1	54	25.9167	SSC06160	28.9167	SSC06158
12626	12626.p1	60	25.9167	SSC06160	28.9167	SSC06158
12512	12512.p1	62	36.75	SSC06162	36.8333	SSC06159
12512	12512.s1	69	33.8333	SSC06162	33.9167	SSC06159
12223	12223.s1	61	34.4167	SSC06169	33.3333	SSC06167
12223	12223.p1	64	37	SSC06169	35.9167	SSC06167
12951	12951.p1	56	30.1667	SSC06170	22.9167	SSC06168
12951	12951.s1	59	33.3333	SSC06170	26.0833	SSC06168
12836	12836.p1	53	33.4167	SSC06179	34.9167	SSC06176
12836	12836.s1	64	36	SSC06179	37.5	SSC06176
12676	12676.p1	81	39.9167	SSC06181	31.25	SSC06177
12676	12676.s1	81	42.25	SSC06181	33.5833	SSC06177
13021	13021.p1	43	29.75	SSC06183	32.0833	SSC06178
13021	13021.s1	48	34.6667	SSC06183	37	SSC06178
12313	12313.p1	45	23.4167	SSC06194	21.6667	SSC06190
12313	12313.s1	52	25.25	SSC06194	23.5	SSC06190
13089	13089.s1	54	25.5833	SSC06198	26.0833	SSC06193
13089	13089.p1	55	28.3333	SSC06198	28.8333	SSC06193
12840	12840.s1	54	35.1667	SSC06209	30.5833	SSC06206
12840	12840.p1	78	39.25	SSC06209	34.6667	SSC06206
12894	12894.s1	46	26.6667	SSC06211	24.5833	SSC06207
12894	12894.p1	48	24.9167	SSC06211	22.8333	SSC06207
12803	12803.s1	66	37.6667	SSC06237	41.8333	SSC06232
12803	12803.p1	68	35.8333	SSC06237	40	SSC06232
12977	12977.s1	51	34.25	SSC06239	29.3333	SSC06235
12977	12977.p1	53	31.5	SSC06239	26.5833	SSC06235
12925	12925.s1	41	28.4167	SSC06241	28.4167	SSC06052
12925	12925.p1	52	29.6667	SSC06241	29.6667	SSC06052
12964	12964.s1	85	39	SSC06252	40.8333	SSC06247
12964	12964.p1	94	40.5833	SSC06252	42.4167	SSC06247
12334	12334.p1	44	25.25	SSC06256	25.1667	SSC06249
12334	12334.s1	57	30.1667	SSC06256	30.0833	SSC06249
12706	12706.s1	65	35.5833	SSC06261	32.1667	SSC06251
12706	12706.p1	77	38.4167	SSC06261	35	SSC06251
12804	12804.s1	69	44.75	SSC06262	32.5833	SSC06101
12804	12804.p1	85	41.5	SSC06262	29.3333	SSC06101
12743	12743.p1	44	25.9167	SSC06276	28.1667	SSC06269
12743	12743.s1	56	23.8333	SSC06276	26.0833	SSC06269
12957	12957.s1	53	27.5	SSC06280	27.5	SSC06272
12957	12957.p1	55	31.3333	SSC06280	31.3333	SSC06272
12976	12976.s1	45	30.1667	SSC06283	28.3333	SSC06275
12976	12976.p1	60	33.8333	SSC06283	32	SSC06275
12937	12937.p1	55	32.9167	SSC06291	32.8333	SSC06288
12937	12937.s1	55	31.3333	SSC06291	31.25	SSC06288
12851	12851.p1	67	39.5833	SSC06302	39.25	SSC06300
12851	12851.s1	67	38.3333	SSC06302	38	SSC06300
13093	13093.s1	59	27.6667	SSC06304	27	SSC06301
13093	13093.p1	60	29.9167	SSC06304	29.25	SSC06301
12997	12997.p1	58	37.0833	SSC06315	32.1667	SSC06311
12997	12997.s1	78	41	SSC06315	36.0833	SSC06311
12962	12962.p1	55	31	SSC06317	28.5833	SSC06312
12962	12962.s1	55	34.0833	SSC06317	31.6667	SSC06312
13015	13015.s1	59	31	SSC06333	28.75	SSC06328
13015	13015.p1	68	32.8333	SSC06333	30.5833	SSC06328
12907	12907.s1	58	29.8333	SSC06336	31.25	SSC06349
12907	12907.p1	60	25.9167	SSC06336	27.3333	SSC06349
13034	13034.s1	48	29.3333	SSC06337	25.4167	SSC06329
13034	13034.p1	55	27.25	SSC06337	23.3333	SSC06329
12942	12942.s1	51	25.6667	SSC06340	25.5	SSC06330
12942	12942.p1	54	30.1667	SSC06340	30	SSC06330
12923	12923.p1	62	34.5	SSC06342	35.75	SSC06331
12923	12923.s1	64	33.0833	SSC06342	34.3333	SSC06331
12931	12931.s1	52	39	SSC06357	29.8333	SSC06350
12931	12931.p1	63	35	SSC06357	25.8333	SSC06350
13073	13073.p1	46	29.1667	SSC06358	24.75	SSC06351
13073	13073.s1	62	27.3333	SSC06358	22.9167	SSC06351
13053	13053.s1	73	43.3333	SSC06373	36.9167	SSC06191
13053	13053.p1	85	45.3333	SSC06373	38.9167	SSC06191
13008	13008.s1	64	37.4167	SSC06374	34.8333	SSC06367
13008	13008.p1	73	35.6667	SSC06374	33.0833	SSC06367
13040	13040.s1	41	35.1667	SSC06376	31.5833	SSC06368
13040	13040.p1	52	32.3333	SSC06376	28.75	SSC06368
12817	12817.s1	73	34.8333	SSC06378	30.25	SSC06369
12817	12817.p1	77	41.1667	SSC06378	36.5833	SSC06369
12764	12764.s1	61	36.4167	SSC06383	35.5	SSC06371
12764	12764.p1	66	34.9167	SSC06383	34	SSC06371
13471	13471.s1	48	30.75	SSC06385	25.3333	SSC06372
13471	13471.p1	77	33.5833	SSC06385	28.1667	SSC06372
13168	13168.p1	49	30.0833	SSC06386	28.5833	SSC07053
13168	13168.s1	50	33.3333	SSC06386	31.8333	SSC07053
12638	12638.s1	60	30.75	SSC06394	27.0833	SSC06390
12638	12638.p1	70	38.6667	SSC06394	35	SSC06390
12548	12548.s1	53	33.1667	SSC06396	33.75	SSC06392
12548	12548.p1	60	31.5833	SSC06396	32.1667	SSC06392
12858	12858.s1	63	34.4167	SSC06399	33.6667	SSC06222
12858	12858.p1	65	36.6667	SSC06399	35.9167	SSC06222
12759	12759.p1	60	34.1667	SSC06402	29.3333	SSC06393
12759	12759.s1	60	37.1667	SSC06402	32.3333	SSC06393
12323	12323.s1	53	35.6667	SSC06410	30.75	SSC06407
12323	12323.p1	59	29.5833	SSC06410	24.6667	SSC06407
13016	13016.s1	46	38.75	SSC06413	29.5	SSC06408
13016	13016.p1	47	42.75	SSC06413	33.5	SSC06408
12763	12763.s1	45	24.5	SSC06414	24.75	SSC06409
12763	12763.p1	51	29.25	SSC06414	29.5	SSC06409
12794	12794.p1	55	32.25	SSC06422	32.1667	SSC06419
12794	12794.s1	67	34.1667	SSC06422	34.0833	SSC06419
12975	12975.p1	68	42.3333	SSC06426	31	SSC06420
12975	12975.s1	79	45.4167	SSC06426	34.0833	SSC06420
13017	13017.p1	68	35.5833	SSC06428	34.4167	SSC06421
13017	13017.s1	68	31	SSC06428	29.8333	SSC06421
12497	12497.s1	54	30.6667	SSC06443	31	SSC06437
12497	12497.p1	78	36.9167	SSC06443	37.25	SSC06437
13070	13070.s1	58	32.4167	SSC06445	30.3333	SSC06438
13070	13070.p1	62	35.0833	SSC06445	33	SSC06438
12782	12782.p1	66	36.4167	SSC06447	36.8333	SSC06439
12782	12782.s1	66	36.4167	SSC06447	36.8333	SSC06439
12871	12871.p1	63	28.4167	SSC06449	28.6667	SSC06440
12871	12871.s1	87	27.3333	SSC06449	27.5833	SSC06440
12916	12916.p1	61	38.75	SSC06451	37.4167	SSC06441
12916	12916.s1	68	34	SSC06451	32.6667	SSC06441
13054	13054.p1	46	29.5833	SSC06458	29.6667	SSC06465
13054	13054.s1	49	31.5833	SSC06458	31.6667	SSC06465
12946	12946.s1	51	25.25	SSC06460	25	SSC06456
12946	12946.p1	80	35.8333	SSC06460	35.5833	SSC06456
13007	13007.s1	49	32.5	SSC06462	36.1667	SSC06457
13007	13007.p1	65	38.6667	SSC06462	42.3333	SSC06457
12857	12857.s1	70	33.0833	SSC06486	31.25	SSC06478
12857	12857.p1	78	35.25	SSC06486	33.4167	SSC06478
13012	13012.s1	58	40.9167	SSC06488	41	SSC06479
13012	13012.p1	84	39.4167	SSC06488	39.5	SSC06479
13039	13039.p1	63	33.0833	SSC06490	35.25	SSC06480
13039	13039.s1	68	34.8333	SSC06490	37	SSC06480
13088	13088.s1	50	26.3333	SSC06492	23.5	SSC06481
13088	13088.p1	60	34.1667	SSC06492	31.3333	SSC06481
13005	13005.s1	46	24.5833	SSC06497	23	SSC06484
13005	13005.p1	63	27.0833	SSC06497	25.5	SSC06484
12972	12972.s1	58	34.3333	SSC06512	34.25	SSC06506
12972	12972.p1	64	30.8333	SSC06512	30.75	SSC06506
12888	12888.s1	57	31.9167	SSC06513	29.5	SSC06233
12888	12888.p1	76	37	SSC06513	34.5833	SSC06233
13061	13061.s1	39	36.9167	SSC06517	33.5833	SSC06508
13061	13061.p1	47	38.0833	SSC06517	34.75	SSC06508
13083	13083.s1	68	33.8333	SSC06534	27.25	SSC06528
13083	13083.p1	73	36.0833	SSC06534	29.5	SSC06528
12974	12974.p1	54	31.25	SSC06536	31.1667	SSC06482
12974	12974.s1	56	29.25	SSC06536	29.1667	SSC06482
13092	13092.p1	46	27.1667	SSC06537	28.0833	SSC06529
13092	13092.s1	49	25.9167	SSC06537	26.8333	SSC06529
13037	13037.s1	66	36.1667	SSC06539	36.8333	SSC06530
13037	13037.p1	68	37.6667	SSC06539	38.3333	SSC06530
13066	13066.s1	56	32.1667	SSC06542	33.0833	SSC06531
13066	13066.p1	68	35.3333	SSC06542	36.25	SSC06531
13041	13041.s1	48	29	SSC06554	28.0833	SSC06549
13041	13041.p1	56	31	SSC06554	30.0833	SSC06549
12956	12956.s1	46	24.5	SSC06578	24.0833	SSC06570
12956	12956.p1	65	26.8333	SSC06578	26.4167	SSC06570
13023	13023.s1	76	44.0833	SSC06580	28.25	SSC06572
13023	13023.p1	110	48.6667	SSC06580	32.8333	SSC06572
12867	12867.s1	70	38.75	SSC06584	31.75	SSC06113
12867	12867.p1	73	40.9167	SSC06584	33.9167	SSC06113
12853	12853.p1	41	31.3333	SSC06589	23.0833	SSC06575
12853	12853.s1	69	33.0833	SSC06589	24.8333	SSC06575
13082	13082.p1	40	25.8333	SSC06591	26.5833	SSC06576
13082	13082.s1	66	27.8333	SSC06591	28.5833	SSC06576
13050	13050.s1	47	34.4167	SSC06595	24.9167	SSC06577
13050	13050.p1	74	36.9167	SSC06595	27.4167	SSC06577
12950	12950.s1	55	31.75	SSC06600	30.9167	SSC06599
12950	12950.p1	93	35.1667	SSC06600	34.3333	SSC06599
13051	13051.s1	68	35.6667	SSC06603	36.75	SSC06625
13051	13051.p1	70	38.1667	SSC06603	39.25	SSC06625
12220	12220.p1	37	23.75	SSC06628	23.9167	SSC04737
12220	12220.s1	57	22.0833	SSC06628	22.25	SSC04737
13097	13097.s1	54	37	SSC06629	32.25	SSC06505
13097	13097.p1	64	39.5	SSC06629	34.75	SSC06505
12708	12708.s1	48	33	SSC06630	34.5833	SSC06551
12708	12708.p1	61	34.4167	SSC06630	36	SSC06551
12852	12852.p1	49	29.5	SSC06631	29.0833	SSC06617
12852	12852.s1	52	28.3333	SSC06631	27.9167	SSC06617
13010	13010.p1	68	41.1667	SSC06633	33	SSC06618
13010	13010.s1	76	43.25	SSC06633	35.0833	SSC06618
13099	13099.s1	59	37.25	SSC06635	40	SSC06619
13099	13099.p1	60	36	SSC06635	38.75	SSC06619
12929	12929.s1	56	44.0833	SSC06637	27.25	SSC06620
12929	12929.p1	57	42.0833	SSC06637	25.25	SSC06620
13044	13044.s1	49	35.75	SSC06639	36.4167	SSC06621
13044	13044.p1	52	32.75	SSC06639	33.4167	SSC06621
12779	12779.p1	70	34.5833	SSC06641	32.3333	SSC06622
12779	12779.s1	80	37.0833	SSC06641	34.8333	SSC06622
13152	13152.s1	53	30.1667	SSC06643	29.5	SSC06623
13152	13152.p1	75	40.5	SSC06643	39.8333	SSC06623
13042	13042.s1	40	33	SSC06645	31.8333	SSC06624
13042	13042.p1	45	30.75	SSC06645	29.5833	SSC06624
13001	13001.s1	79	34.75	SSC06647	34.9167	SSC06626
13001	13001.p1	81	35.9167	SSC06647	36.0833	SSC06626
12645	12645.s1	61	29.9167	SSC06649	25.5833	SSC06485
12645	12645.p1	64	37.0833	SSC06649	32.75	SSC06485
12989	12989.s1	83	40.1667	SSC06669	29.9167	SSC06661
12989	12989.p1	93	44.5	SSC06669	34.25	SSC06661
13057	13057.s1	50	36.1667	SSC06671	36.5833	SSC06662
13057	13057.p1	76	36.1667	SSC06671	36.5833	SSC06662
13063	13063.p1	68	38.75	SSC06673	31.4167	SSC06663
13063	13063.s1	78	42.5	SSC06673	35.1667	SSC06663
12651	12651.s1	55	33.6667	SSC06677	22	SSC06665
12651	12651.p1	70	38.8333	SSC06677	27.1667	SSC06665
13048	13048.p1	68	30.5833	SSC06679	30.1667	SSC06666
13048	13048.s1	81	27.9167	SSC06679	27.5	SSC06666
12984	12984.s1	46	32.3333	SSC06681	32	SSC06667
12984	12984.p1	65	34.25	SSC06681	33.9167	SSC06667
12788	12788.p1	55	31.4167	SSC06687	29	SSC06685
12788	12788.s1	57	32.8333	SSC06687	30.4167	SSC06685
12628	12628.p1	51	35.75	SSC06715	37.5	SSC06713
12628	12628.s1	65	33.25	SSC06715	35	SSC06713
13094	13094.p1	49	29.4167	SSC06717	26	SSC06714
13094	13094.s1	64	31.8333	SSC06717	28.4167	SSC06714
12707	12707.p1	57	29.3333	SSC06729	28.25	SSC06724
12707	12707.s2	62	32.8333	SSC06729	31.75	SSC06724
13076	13076.s1	56	39.9167	SSC06732	27.75	SSC06727
13076	13076.p1	85	52.75	SSC06732	40.5833	SSC06727
13162	13162.s1	58	42.0833	SSC06740	30.0833	SSC06738
13162	13162.p1	60	38.9167	SSC06740	26.9167	SSC06738
13006	13006.s1	46	29.75	SSC06749	26.5833	SSC07052
13006	13006.p1	51	26.8333	SSC06749	23.6667	SSC07052
13043	13043.s1	75	41.75	SSC06760	42.1667	SSC06757
13043	13043.p1	80	39.5833	SSC06760	40	SSC06757
13128	13128.p1	80	33.5833	SSC06762	34	SSC06758
13128	13128.s1	86	35.8333	SSC06762	36.25	SSC06758
13166	13166.p1	67	34.75	SSC06783	26.0833	SSC06777
13166	13166.s1	87	38.25	SSC06783	29.5833	SSC06777
13102	13102.p1	64	33.25	SSC06796	29.4167	SSC06791
13102	13102.s1	71	35.1667	SSC06796	31.3333	SSC06791
13153	13153.s1	48	35.5	SSC06806	32.75	SSC06803
13153	13153.p1	52	38.0833	SSC06806	35.3333	SSC06803
13120	13120.p1	70	35.8333	SSC06815	37.5833	SSC06812
13120	13120.s1	75	37.6667	SSC06815	39.4167	SSC06812
13104	13104.p1	50	28.9167	SSC06817	31.75	SSC06813
13104	13104.s1	59	30.5833	SSC06817	33.4167	SSC06813
12955	12955.p1	78	42.75	SSC06834	37.75	SSC06830
12955	12955.s1	88	46.3333	SSC06834	41.3333	SSC06830
13174	13174.p1	47	30.75	SSC06837	33.5833	SSC06831
13174	13174.s1	63	28	SSC06837	30.8333	SSC06831
13101	13101.p1	61	33.75	SSC06839	31.3333	SSC06832
13101	13101.s1	72	36.4167	SSC06839	34	SSC06832
12940	12940.p1	38	24.5	SSC06848	23.25	SSC06845
12940	12940.s1	61	28.25	SSC06848	27	SSC06845
13296	13296.p1	52	32.6667	SSC06851	29.5	SSC06847
13296	13296.s1	65	34.1667	SSC06851	31	SSC06847
12922	12922.p1	63	37.75	SSC06857	35.9167	SSC06855
12922	12922.s1	71	41.4167	SSC06857	39.5833	SSC06855
13300	13300.p1	73	37.25	SSC06859	36.9167	SSC06856
13300	13300.s1	82	30.75	SSC06859	30.4167	SSC06856
13163	13163.s1	71	53.5833	SSC06867	36.6667	SSC06864
13163	13163.p1	73	53.5833	SSC06867	36.6667	SSC06864
13169	13169.p1	56	35.1667	SSC06876	34.3333	SSC06893
13169	13169.s1	61	32.5833	SSC06876	31.75	SSC06893
13303	13303.p1	57	38.25	SSC06878	35.3333	SSC06874
13303	13303.s1	62	26.4167	SSC06878	23.5	SSC06874
11651	11651.p1	44	29.3333	SSC06879	30.1667	SSC06875
11651	11651.s1	78	33.75	SSC06879	34.5833	SSC06875
13080	13080.s1	45	25.75	SSC06896	24.3333	SSC06890
13080	13080.p1	55	24.1667	SSC06896	22.75	SSC06890
13139	13139.p1	60	40.8333	SSC06900	34.5833	SSC06892
13139	13139.s1	61	32.4167	SSC06900	26.1667	SSC06892
13304	13304.s1	55	26.3333	SSC06902	20.25	SSC06894
13304	13304.p1	59	33.75	SSC06902	27.6667	SSC06894
12704	12704.p1	51	28.1667	SSC06915	30.9167	SSC06910
12704	12704.s1	57	32.25	SSC06915	35	SSC06910
13324	13324.s1	51	33.5833	SSC06926	28.4167	SSC06923
13324	13324.p1	71	44.9167	SSC06926	39.75	SSC06923
13233	13233.p1	45	21.9167	SSC06929	24.5	SSC06925
13233	13233.s1	53	25	SSC06929	27.5833	SSC06925
13175	13175.s1	38	22.1667	SSC06935	18.8333	SSC06933
13175	13175.p1	42	24.1667	SSC06935	20.8333	SSC06933
13309	13309.s1	78	36.6667	SSC06942	36.4167	SSC06939
13309	13309.p1	81	38.25	SSC06942	38	SSC06939
13195	13195.s1	67	38.5833	SSC06943	34.8333	SSC06940
13195	13195.p1	73	40.4167	SSC06943	36.6667	SSC06940
12748	12748.s1	57	28.8333	SSC06954	30.0833	SSC06950
12748	12748.p1	63	26.5833	SSC06954	27.8333	SSC06950
13144	13144.p1	70	28.0833	SSC06960	33.0833	SSC06958
13144	13144.s1	71	29.75	SSC06960	34.75	SSC06958
13364	13364.p1	78	40.5833	SSC06963	36	SSC06959
13364	13364.s1	85	39	SSC06963	34.4167	SSC06959
13038	13038.p1	45	28.9167	SSC06976	28.75	SSC06971
13038	13038.s1	53	31.8333	SSC06976	31.6667	SSC06971
12409	12409.p1	51	29.4167	SSC06979	28.0833	SSC06973
12409	12409.s1	55	31.3333	SSC06979	30	SSC06973
13018	13018.p1	58	34.5	SSC06981	25.75	SSC06974
13018	13018.s1	68	39.3333	SSC06981	30.5833	SSC06974
13211	13211.s1	71	32.0833	SSC06983	32.3333	SSC06975
13211	13211.p1	75	35.8333	SSC06983	36.0833	SSC06975
13028	13028.p1	74	40.25	SSC06990	35.1667	SSC06988
13028	13028.s1	83	36.5833	SSC06990	31.5	SSC06988
13187	13187.p1	50	32.0833	SSC06991	33.25	SSC06989
13187	13187.s1	54	35.5	SSC06991	36.6667	SSC06989
13171	13171.s1	62	38.3333	SSC07000	37.3333	SSC06997
13171	13171.p1	64	41.6667	SSC07000	40.6667	SSC06997
13226	13226.s1	79	40.4167	SSC07009	33.3333	SSC07008
13226	13226.p1	92	42	SSC07009	34.9167	SSC07008
13159	13159.s1	50	27.4167	SSC07020	27.3333	SSC07017
13159	13159.p1	60	29.75	SSC07020	29.6667	SSC07017
13222	13222.s1	48	36.75	SSC07022	34.9167	SSC07018
13222	13222.p1	53	33.1667	SSC07022	31.3333	SSC07018
13266	13266.s1	36	30.5	SSC07024	30.3333	SSC07019
13266	13266.p1	55	30.5	SSC07024	30.3333	SSC07019
13146	13146.p1	58	29.25	SSC07037	32.5833	SSC07031
13146	13146.s1	58	29.25	SSC07037	32.5833	SSC07031
13322	13322.s1	56	31.5833	SSC07039	32.4167	SSC07033
13322	13322.p1	57	29	SSC07039	29.8333	SSC07033
13072	13072.p1	49	23.9167	SSC07041	19.8333	SSC07034
13072	13072.s1	71	30.5833	SSC07041	26.5	SSC07034
13136	13136.p1	59	31.5833	SSC07054	25.6667	SSC07049
13136	13136.s1	64	33.75	SSC07054	27.8333	SSC07049
12786	12786.s1	47	30.5833	SSC07056	29.1667	SSC07050
12786	12786.p1	57	28.5	SSC07056	27.0833	SSC07050
12810	12810.s1	47	27.8333	SSC07058	22.25	SSC07051
12810	12810.p1	53	30.5	SSC07058	24.9167	SSC07051
13096	13096.s1	53	36.1667	SSC07068	29.1667	SSC07066
13096	13096.p1	67	36.1667	SSC07068	29.1667	SSC07066
13216	13216.p1	39	26.25	SSC07085	28.6667	SSC07145
13216	13216.s1	59	25	SSC07085	27.4167	SSC07145
13160	13160.p1	72	43	SSC07088	37.75	SSC07082
13160	13160.s1	89	40.75	SSC07088	35.5	SSC07082
13165	13165.p1	53	26.5833	SSC07090	29.4167	SSC07204
13165	13165.s1	60	27.8333	SSC07090	30.6667	SSC07204
13319	13319.p1	42	28.0833	SSC07092	26.3333	SSC07083
13319	13319.s1	52	25.0833	SSC07092	23.3333	SSC07083
13026	13026.s1	60	23	SSC07109	23.5	undefine
13026	13026.p1	61	25	SSC07109	25.5	undefine
13218	13218.p1	51	36.5833	SSC07111	30.8333	SSC07103
13218	13218.s1	67	39	SSC07111	33.25	SSC07103
13000	13000.p1	57	30.5833	SSC07116	28.4167	SSC07106
13000	13000.s1	65	30.5833	SSC07116	28.4167	SSC07106
13271	13271.s1	55	31.25	SSC07118	31.1667	SSC07107
13271	13271.p1	83	33.1667	SSC07118	33.0833	SSC07107
13203	13203.p1	51	37.4167	SSC07120	39.3333	SSC07108
13203	13203.s1	58	35.3333	SSC07120	37.25	SSC07108
13069	13069.s1	74	42.25	SSC07130	39.25	SSC07125
13069	13069.p1	76	43.5	SSC07130	40.5	SSC07125
13206	13206.p1	62	33.5833	SSC07136	34.0833	SSC07128
13206	13206.s1	63	35.6667	SSC07136	36.1667	SSC07128
13133	13133.p1	58	42.75	SSC07137	37.5	SSC07129
13133	13133.s1	60	41	SSC07137	35.75	SSC07129
12613	12613.s1	74	45.75	SSC07152	36	SSC07146
12613	12613.p1	79	45.75	SSC07152	36	SSC07146
12952	12952.p1	45	34.0833	SSC07155	34.0833	SSC07147
12952	12952.s1	70	37	SSC07155	37	SSC07147
13287	13287.p1	56	29.5833	SSC07157	32.75	SSC07148
13287	13287.s1	57	31.5833	SSC07157	34.75	SSC07148
13237	13237.p1	65	36.4167	SSC07161	35	SSC07150
13237	13237.s1	78	33.6667	SSC07161	32.25	SSC07150
13118	13118.p1	58	30.25	SSC07166	31	SSC07164
13118	13118.s1	73	32.6667	SSC07166	33.4167	SSC07164
13147	13147.s1	51	22	SSC07168	20.5	SSC07067
13147	13147.p1	57	23.5833	SSC07168	22.0833	SSC07067
13394	13394.p1	41	25.9167	SSC07169	27.9167	SSC07165
13394	13394.s1	53	28.4167	SSC07169	30.4167	SSC07165
13301	13301.p1	58	39.6667	SSC07176	31.8333	SSC07173
13301	13301.s1	75	41	SSC07176	33.1667	SSC07173
13077	13077.s1	53	35.0833	SSC07178	35	SSC06686
13077	13077.p1	66	37.6667	SSC07178	37.5833	SSC06686
13306	13306.s1	68	38.4167	SSC07179	31.3333	SSC07174
13306	13306.p1	69	40.3333	SSC07179	33.25	SSC07174
12902	12902.p1	59	36.4167	SSC07189	35.8333	SSC07186
12902	12902.s1	68	36.4167	SSC07189	35.8333	SSC07186
13272	13272.s1	37	31.25	SSC07191	37.0833	SSC07187
13272	13272.p1	57	34.75	SSC07191	40.5833	SSC07187
13204	13204.s1	50	38.9167	SSC07196	26.25	SSC07104
13204	13204.p1	71	40.5	SSC07196	27.8333	SSC07104
12829	12829.s1	43	19.9167	SSC07197	19.9167	SSC07105
12829	12829.p1	53	22.75	SSC07197	22.75	SSC07105
13221	13221.s1	55	32.25	SSC07198	29.1667	SSC07188
13221	13221.p1	71	37	SSC07198	33.9167	SSC07188
13385	13385.s1	41	22.75	SSC07205	24.1667	SSC07203
13385	13385.p1	57	25.25	SSC07205	26.6667	SSC07203
12833	12833.s1	62	34.5	SSC07219	38	SSC07213
12833	12833.p1	81	31.5833	SSC07219	35.0833	SSC07213
13252	13252.s1	51	32.4167	SSC07223	31.5	SSC07215
13252	13252.p1	68	34.1667	SSC07223	33.25	SSC07215
13371	13371.p1	65	31.5	SSC07226	33.0833	SSC07217
13371	13371.s1	66	29.6667	SSC07226	31.25	SSC07217
12906	12906.p1	86	42.9167	SSC07233	35.5	SSC07231
12906	12906.s1	88	44.75	SSC07233	37.3333	SSC07231
12905	12905.s1	46	33.0833	SSC07235	30.0833	SSC07232
12905	12905.p1	60	34.6667	SSC07235	31.6667	SSC07232
13335	13335.p1	75	45.1667	SSC07244	41.8333	SSC07240
13335	13335.s1	80	45.1667	SSC07244	41.8333	SSC07240
13340	13340.p1	65	34.25	SSC07246	33.8333	SSC07241
13340	13340.s1	78	31.1667	SSC07246	30.75	SSC07241
13210	13210.p1	53	22.1667	SSC07247	22.6667	SSC07242
13210	13210.s1	59	23.9167	SSC07247	24.4167	SSC07242
13333	13333.s1	64	35.6667	SSC07255	31.1667	SSC07252
13333	13333.p1	73	37.0833	SSC07255	32.5833	SSC07252
13381	13381.p1	51	34.3333	SSC07258	34.25	SSC07253
13381	13381.s1	69	37.25	SSC07258	37.1667	SSC07253
13290	13290.p1	58	29.9167	SSC07270	30.25	SSC07266
13290	13290.s1	58	25.5	SSC07270	25.8333	SSC07266
13207	13207.s1	61	32.9167	SSC07275	34.4167	SSC07268
13207	13207.p1	69	36.8333	SSC07275	38.3333	SSC07268
13250	13250.s1	47	33.6667	SSC07292	30.5833	SSC07286
13250	13250.p1	67	31.25	SSC07292	28.1667	SSC07286
13393	13393.p1	62	42.5	SSC07294	35.9167	SSC07287
13393	13393.s1	64	40.8333	SSC07294	34.25	SSC07287
13151	13151.s1	47	32.4167	SSC07295	31.3333	SSC07288
13151	13151.p1	60	33.9167	SSC07295	32.8333	SSC07288
13390	13390.p1	60	48.9167	SSC07297	38.75	SSC07289
13390	13390.s1	72	50.75	SSC07297	40.5833	SSC07289
13071	13071.p1	53	26.9167	SSC07301	29.0833	SSC07254
13071	13071.s1	65	30.8333	SSC07301	33	SSC07254
13191	13191.p1	46	22.4167	SSC07312	19.3333	SSC07306
13191	13191.s1	52	25.8333	SSC07312	22.75	SSC07306
13341	13341.p1	47	35.9167	SSC07314	34.8333	SSC07307
13341	13341.s1	65	33.8333	SSC07314	32.75	SSC07307
13188	13188.s1	43	23.6667	SSC07317	21.8333	SSC07309
13188	13188.p1	46	28.0833	SSC07317	26.25	SSC07309
13267	13267.p1	69	32.1667	SSC07319	28.25	SSC07310
13267	13267.s1	71	31	SSC07319	27.0833	SSC07310
13277	13277.s1	76	48.75	SSC07321	37.8333	SSC07269
13277	13277.p1	92	47.3333	SSC07321	36.4167	SSC07269
13358	13358.p1	64	36.3333	SSC07322	36	SSC07311
13358	13358.s1	69	32.4167	SSC07322	32.0833	SSC07311
13106	13106.p1	58	30.25	SSC07331	30.4167	SSC07328
13106	13106.s1	77	33.1667	SSC07331	33.3333	SSC07328
13311	13311.p1	60	34.3333	SSC07334	32.9167	SSC07329
13311	13311.s1	88	40.0833	SSC07334	38.6667	SSC07329
13305	13305.p1	59	33.0833	SSC07337	31	SSC07330
13305	13305.s1	73	34.25	SSC07337	32.1667	SSC07330
13391	13391.s1	78	46.5833	SSC07351	32.4167	SSC07344
13391	13391.p1	91	40.3333	SSC07351	26.1667	SSC07344
13355	13355.s1	29	28.5	SSC07354	31.5	SSC07345
13355	13355.p1	62	30.8333	SSC07354	33.8333	SSC07345
13346	13346.s1	57	33.6667	SSC07360	34.9167	SSC07349
13346	13346.p1	63	37	SSC07360	38.25	SSC07349
13230	13230.p1	60	32.8333	SSC07365	27.6667	SSC07495
13230	13230.s2	67	35.0833	SSC07365	29.9167	SSC07495
13064	13064.p1	44	27.0833	SSC07368	24.4167	SSC07350
13064	13064.s1	74	29.1667	SSC07368	26.5	SSC07350
13180	13180.s1	54	23.1667	SSC07375	21.5833	SSC06909
13180	13180.p1	57	26.1667	SSC07375	24.5833	SSC06909
13368	13368.s1	49	31.9167	SSC07380	29.5	SSC07032
13368	13368.p1	56	29.6667	SSC07380	27.25	SSC07032
13332	13332.s1	67	31.1667	SSC07386	31.8333	SSC07384
13332	13332.p1	84	32.8333	SSC07386	33.5	SSC07384
13375	13375.s1	41	26.25	SSC07390	22.1667	SSC07389
13375	13375.p1	57	29.4167	SSC07390	25.3333	SSC07389
11838	11838.s1	62	38.75	SSC07400	35.6667	SSC07422
11838	11838.p1	74	40.75	SSC07400	37.6667	SSC07422
13253	13253.s1	46	31.6667	SSC07402	30.9167	SSC07498
13253	13253.p1	52	37.0833	SSC07402	36.3333	SSC07498
13517	13517.p1	56	29.3333	SSC07403	31.3333	SSC07577
13517	13517.s1	56	32.4167	SSC07403	34.4167	SSC07577
13373	13373.p1	56	39.3333	SSC07412	32.9167	SSC07574
13373	13373.s1	57	35.3333	SSC07412	28.9167	SSC07574
13111	13111.s1	56	30.8333	SSC07413	28.9167	SSC07408
13111	13111.p1	62	37.5833	SSC07413	35.6667	SSC07408
13234	13234.s1	52	33.1667	SSC07415	31.6667	SSC07290
13234	13234.p1	55	40.1667	SSC07415	38.6667	SSC07290
13298	13298.s1	71	38.25	SSC07424	35.3333	SSC07421
13298	13298.p1	78	42.25	SSC07424	39.3333	SSC07421
13447	13447.p1	43	23.3333	SSC07426	23.5	SSC07459
13447	13447.s1	44	19.0833	SSC07426	19.25	SSC07459
13317	13317.p1	45	31.5	SSC07428	21.5	SSC07423
13317	13317.s1	47	33.25	SSC07428	23.25	SSC07423
13283	13283.p1	52	37.5	SSC07446	27.1667	SSC07432
13283	13283.s1	66	36.5833	SSC07446	26.25	SSC07432
13465	13465.s1	37	25.5833	SSC07448	23.6667	SSC07433
13465	13465.p1	47	27.8333	SSC07448	25.9167	SSC07433
13343	13343.s1	44	28.1667	SSC07450	24.3333	SSC07434
13343	13343.p1	48	30.1667	SSC07450	26.3333	SSC07434
13374	13374.p1	49	34.4167	SSC07454	27.5	SSC07436
13374	13374.s1	68	33.0833	SSC07454	26.1667	SSC07436
13107	13107.p1	58	31.4167	SSC07456	32.4167	SSC07437
13107	13107.s1	61	34.1667	SSC07456	35.1667	SSC07437
12692	12692.p1	87	43.25	SSC07463	39	SSC06725
12692	12692.s1	101	45.25	SSC07463	41	SSC06725
13493	13493.p1	58	31.8333	SSC07464	30.25	SSC07462
13493	13493.s1	62	33.3333	SSC07464	31.75	SSC07462
13264	13264.s1	50	31.8333	SSC07481	29.25	SSC07473
13264	13264.p1	68	34	SSC07481	31.4167	SSC07473
13316	13316.s1	57	33.6667	SSC07483	29.5	SSC07474
13316	13316.p1	84	33.6667	SSC07483	29.5	SSC07474
13330	13330.s1	59	41	SSC07485	38.9167	SSC07475
13330	13330.p1	71	39	SSC07485	36.9167	SSC07475
13418	13418.s1	65	42.6667	SSC07488	35.3333	SSC07477
13418	13418.p1	74	38.4167	SSC07488	31.0833	SSC07477
13383	13383.s1	55	32.0833	SSC07489	33.75	SSC07478
13383	13383.p1	75	34.3333	SSC07489	36	SSC07478
13251	13251.p1	65	35	SSC07499	33.25	SSC07509
13251	13251.s1	66	36.3333	SSC07499	34.5833	SSC07509
13135	13135.s1	71	37.1667	SSC07515	34.6667	SSC07508
13135	13135.p1	76	39	SSC07515	36.5	SSC07508
13129	13129.s1	58	27.6667	SSC07536	27.3333	SSC07531
13129	13129.p1	61	36.3333	SSC07536	36	SSC07531
13439	13439.s1	69	34	SSC07547	37.4167	SSC07544
13439	13439.p1	73	32.5833	SSC07547	36	SSC07544
13456	13456.s1	64	31.8333	SSC07549	34.4167	SSC07545
13456	13456.p1	68	33.6667	SSC07549	36.25	SSC07545
13123	13123.p1	60	28.3333	SSC07558	27.6667	SSC07554
13123	13123.s1	69	31.5	SSC07558	30.8333	SSC07554
13177	13177.p1	49	19.1667	SSC07560	17.5833	SSC07529
13177	13177.s1	58	23.0833	SSC07560	21.5	SSC07529
13263	13263.p1	39	24.25	SSC07561	24.4167	SSC07555
13263	13263.s1	42	21.3333	SSC07561	21.5	SSC07555
13349	13349.s1	51	36.75	SSC07563	31.75	SSC07556
13349	13349.p1	81	41.9167	SSC07563	36.9167	SSC07556
[truncated: 1,264 more rows]
